# Supplementary material for: Systematic Analysis of Sequences and Expression Patterns of Drought-Responsive Members of the HD-Zip Gene Family in Maize
Source: PLoS One. 2011 Dec 2;6(12):e28488. doi: 10.1371/journal.pone.0028488 (PMC3229603; doi:10.1371/journal.pone.0028488)
Supplement: Table S2 — Specific primers used for qRT-PCR in this study. Primer sequences used for qRT-PCR to validate the expression patterns of Zmhdz I genes under drought stress. (XLS) [file pone.0028488.s006.xls]

## Sheet: Primer list
List of primers used in the present study.
Gene name	Forward primer 5´-->3´	Reverse primer 5´-->3´
Zmhdz1	GACCGATGCTTGGCCTTG	AGCTGCTCGTCGTAGTACTCCTC
Zmhdz2	CCAGGTAGCTGTTTGGTTCCA	GGCGAGTGCGTCGTAAGC
Zmhdz3	ATCCCTGTCGGCAACCATC	ATGTCCAGTGCAACCGCAG
Zmhdz4	CTGCTCCGCGCCAAGTT	TCCCTCAGCCTCTCGCTTAG
Zmhdz5	GAGGGCCCCATGGACCA	GTGCAGGAGTTGGTCCATACC
Zmhdz6	GGCCCAGTTCATGCACCA	ACCTGCTCCTCCGTGAACC
Zmhdz7	AACTGAGAAACTGCAAACGAAAGA	CAGAGCTTGTCTCCTTCCAAGAC
Zmhdz8	GATGATGGTTACGGCGTGG	GCACCTGCTCGGAGCTCA
Zmhdz9	CCCGGAGTGGATGATGGAG	CGAACATGGACTCGAGAGACTT
Zmhdz10	GGAATGCGTGCGGAATG	GCCGAACGCCATCATCTC
Zmhdz11	GATCATGAGCATCAAGAACAGCAT	GCGAGGGGCATTGAGAAGA
Zmhdz12	ACGGAGTGGATGATGCATGG	GAACATGGACTCCAGCGACTT
Zmhdz13	ACAACAAGAAGCTACAGGCAGAGA	TCTCTGACGTTGAGGTTGATGAG
Zmhdz14	CTCGTCTCCCCCCGTTTTC	CAGGCCTTGTACGAGTCGAAT
Zmhdz15	GTTCTCGACGGTGACGCA	CTGTTGTAGGCGTACTCGGTCA
Zmhdz16	GCGTCGCCCTACCCTTACTC	ACGTCAAGAAGGAGGTGAAACC
Zmhdz17	CGGCTCCTGCTTTTCCAA	TCATCTGTGACCGGCACTTG
PSY2	CATCGCTCCCGACTCCAA	CCCACGTCTCTGAGAATATTCGT
PSY3	TCAACCAGGAGAGCCGATGG	CCTCCGGGTGAAGTTGTCGTA
GRMZM2G027378_T01	GAACTGGCAGCGGGACTACA	GGCTGCACTAACTTTCGATTCTG
Zmtubulin	GCCTGCTGGGAGCTCTACTG	ACGTGTTGAAGGCATCATGTG
ZmActin1	GGGATTGCCGATCGTATGAG	GAGCCACCGATCCAGACACT
