# Supplementary material for: Systematic Analysis of Sequences and Expression Patterns of Drought-Responsive Members of the HD-Zip Gene Family in Maize
Source: PLoS One. 2011 Dec 2;6(12):e28488. doi: 10.1371/journal.pone.0028488 (PMC3229603; doi:10.1371/journal.pone.0028488)
Supplement: Text S1 — Amino acid sequences of maize, rice and Arabidopsis HD-Zip proteins used for phylogenetic analysis. (TXT) [file pone.0028488.s007.txt]

>ANL2
MNFGSLFDNTPGGGSTGARLLSGLSYGNHTAATNVLPGGAMAQAAAAASLFSPPLTKSVY
ASSGLSLALEQPERGTNRGEASMRNNNNVGGGGDTFDGSVNRRSREEEHESRSGSDNVEG
ISGEDQDAADKPPRKKRYHRHTPQQIQELESMFKECPHPDEKQRLELSKRLCLETRQVKF
WFQNRRTQMKTQLERHENALLRQENDKLRAENMSIREAMRNPICTNCGGPAMLGDVSLEE
HHLRIENARLKDELDRVCNLTGKFLGHHHNHHYNSSLELAVGTNNNGGHFAFPPDFGGGG
GCLPPQQQQSTVINGIDQKSVLLELALTAMDELVKLAQSEEPLWVKSLDGERDELNQDEY
MRTFSSTKPTGLATEASRTSGMVIINSLALVETLMDSNRWTEMFPCNVARATTTDVISGG
MAGTINGALQLMNAELQVLSPLVPVRNVNFLRFCKQHAEGVWAVVDVSIDPVRENSGGAP
VIRRLPSGCVVQDVSNGYSKVTWVEHAEYDENQIHQLYRPLLRSGLGFGSQRWLATLQRQ
CECLAILISSSVTSHDNTSITPGGRKSMLKLAQRMTFNFCSGISAPSVHNWSKLTVGNVD
PDVRVMTRKSVDDPGEPPGIVLSAATSVWLPAAPQRLYDFLRNERMRCEWDILSNGGPMQ
EMAHITKGQDQGVSLLRSNAMNANQSSMLILQETCIDASGALVVYAPVDIPAMHVVMNGG
DSSYVALLPSGFAVLPDGGIDGGGSGDGDQRPVGGGSLLTVAFQILVNNLPTAKLTVESV
ETVNNLISCTVQKIRAALQCES
>ATHB12
MEEGDFFNCCFSEISSGMTMNKKKMKKSNNQKRFSEEQIKSLELIFESETRLEPRKKVQV
ARELGLQPRQVAIWFQNKRARWKTKQLEKEYNTLRANYNNLASQFEIMKKEKQSLVSELQ
RLNEEMQRPKEEKHHECCGDQGLALSSSTESHNGKSEPEGRLDQGSVLCNDGDYNNNIKT
EYFGFEEETDHELMNIVEKADDSCLTSSENWGGFNSDSLLDQSSSNYPNWWEFWS
>ATHB13
MSCNNGMSFFPSNFMIQTSYEDDHPHQSPSLAPLLPSCSLPQDLHGFASFLGKRSPMEGC
CDLETGNNMNGEEDYSDDGSQMGEKKRRLNMEQVKTLEKNFELGNKLEPERKMQLARALG
LQPRQIAIWFQNRRARWKTKQLEKDYDTLKRQFDTLKAENDLLQTHNQKLQAEIMGLKNR
EQTESINLNKETEGSCSNRSDNSSDNLRLDISTAPPSNDSTLTGGHPPPPQTVGRHFFPP
SPATATTTTTTMQFFQNSSSGQSMVKEENSISNMFCAMDDHSGFWPWLDQQQYN
>ATHB16
MKRLSSSDSMCGLISTSTDEQSPRGYGSNYQSMLEGYDEDATLIEEYSGNHHHMGLSEKK
RRLKVDQVKALEKNFELENKLEPERKTKLAQELGLQPRQVAVWFQNRRARWKTKQLEKDY
GVLKGQYDSLRHNFDSLRRDNDSLLQEISKIKAKVNGEEDNNNNKAITEGVKEEEVHKTD
SIPSSPLQFLEHSSGFNYRRSFTDLRDLLPNSTVVEAGSSDSCDSSAVLNDETSSDNGRL
TPPVTVTGGSFLQFVKTEQTEDHEDFLSGEEACGFFSDEQPPSLHWYSASDHWT
>ATHB17
MIKLLFTYICTYTYKLYALYHMDYACVCMYKYKGIVTLQVCLFYIKLRVFLSNFTFSSSI
LALKNPNNSLIKIMAILPENSSNLDLTISVPGFSSSPLSDEGSGGGRDQLRLDMNRLPSS
EDGDDEEFSHDDGSAPPRKKLRLTREQSRLLEDSFRQNHTLNPKQKEVLAKHLMLRPRQI
EVWFQNRRARSKLKQTEMECEYLKRWFGSLTEENHRLHREVEELRAMKVGPTTVNSASSL
TMCPRCERVTPAASPSRAVVPVPAKKTFPPQERDR
>ATHB18
MALSPNSSSLDLTISIPSFSPSPSLGDHHGMRDFDINQTPKTEEDREWMIGATPHVNEDD
SNSGGRRRKKLRLTKEQSHLLEESFIQNHTLTPKQKKDLATFLKLSQRQVEVWFQNRRAR
SKLKHTEMECEYLKRWFGSLKEQNRRLQIEVEELRALKPSSTSALTMCPRCERVTDAVDN
DSNAVQEGAVLSSRSRMTISSSSSLC
>ATHB1
MESNSFFFDPSASHGNSMFFLGNLNPVVQGGGARSMMNMEETSKRRPFFSSPEDLYDDDF
YDDQLPEKKRRLTTEQVHLLEKSFETENKLEPERKTQLAKKLGLQPRQVAVWFQNRRARW
KTKQLERDYDLLKSTYDQLLSNYDSIVMDNDKLRSEVTSLTEKLQGKQETANEPPGQVPE
PNQLDPVYINAAAIKTEDRLSSGSVGSAVLDDDAPQLLDSCDSYFPSIVPIQDNSNASDH
DNDRSCFADVFVPTTSPSHDHHGESLAFWGWP
>ATHB20
MYVFDPTTEAGLRLEMAFPQHGFMFQQLHEDNSQDQLPSCPPHLFNGGGNYMMNRSMSLM
NVQEDHNQTLDEENLSDDGAHTMLGEKKKRLQLEQVKALEKSFELGNKLEPERKIQLAKA
LGMQPRQIAIWFQNRRARWKTRQLERDYDSLKKQFESLKSDNASLLAYNKKLLAEVMALK
NKECNEGNIVKREAEASWSNNGSTENSSDINLEMPRETITTHVNTIKDLFPSSIRSSAHD
DDHHQNHEIVQEESLCNMFNGIDETTPAGYWAWSDPNHNHHHHQFN
>ATHB21
MNNQNVDDHNLLLISQLYPNVYTPLVPQQGGEAKPTRRRKRKSKSVVVAEEGENEGNGWF
RKRKLSDEQVRMLEISFEDDHKLESERKDRLASELGLDPRQVAVWFQNRRARWKNKRVED
EYTKLKNAYETTVVEKCRLDSEVIHLKEQLYEAEREIQRLAKRVEGTLSNSPISSSVTIE
ANHTTPFFGDYDIGFDGEADENLLYSPDYIDGLDWMSQFM
>ATHB22
MEYWSSSFIDGASSSSFISPFYNFDHFSGNQDNRCLGTMMGAQQDILHVPLAMVESGYGE
ESNSFNGQEKKKKKMTSEQLKFLERSFQEEIKLNPDRKMKLNPDRKMKLSKELGLQPRQI
AVWFQNRKARWKNKQLEHLYESLRQEFDIVSREKELLQEELIQLKSMIREDSSCKKKQTW
EKACS
>ATHB23
MSCNNNGLAFFPENFSLQNHHQEEEDHPQLLQDFHGFLGKRSPMNNVQGFCNLDMNGDEE
YSDDGSKMGEKKRRLNMEQLKALEKDFELGNKLESDRKLELARALGLQPRQIAIWFQNRR
ARSKTKQLEKDYDMLKRQFESLRDENEVLQTQNQKLQAQVMALKSREPIESINLNKETEG
SCSDRSENISGDIRPPEIDSQFALGHPPTTTTMQFFQNSSSEQRMVKEENSISNMFCGID
DQSGFWPWLDQQQYN
>ATHB2
MMFEKDDLGLSLGLNFPKKQINLKSNPSVSVTPSSSSFGLFRRSSWNESFTSSVPNSDSS
QKETRTFIRGIDVNRPPSTAEYGDEDAGVSSPNSTVSSSTGKRSEREEDTDPQGSRGISD
DEDGDNSRKKLRLSKDQSAILEETFKDHSTLNPKQKQALAKQLGLRARQVEVWFQNRRAR
TKLKQTEVDCEFLRRCCENLTEENRRLQKEVTELRALKLSPQFYMHMSPPTTLTMCPSCE
HVSVPPPQPQAATSAHHRSLPVNAWAPATRISHGLTFDALRPRS
>ATHB3
MYMYEEERNNINNNQEGLRLEMAFPQHGFMFQQLHEDNAHHLPSPTSLPSCPPHLFYGGG
GNYMMNRSMSFTGVSDHHHLTQKSPTTTNNMNDQDQVGEEDNLSDDGSHMMLGEKKKRLN
LEQVRALEKSFELGNKLEPERKMQLAKALGLQPRQIAIWFQNRRARWKTKQLERDYDSLK
KQFDVLKSDNDSLLAHNKKLHAELVALKKHDRKESAKIKREFAEASWSNNGSTENNHNNN
SSDANHVSMIKDLFPSSIRSATATTTSTHIDHQIVQDQDQGFCNMFNGIDETTSASYWAW
PDQQQQHHNHHQFN
>ATHB40
MNYTVDDQNMAFISQLYPDVYTQIVQPVGEVKQPKRRRKKTKGSVASADGGNGLFRKRKL
TDEQVNMLEMSFGDEHKLESERKDRLAAELGLDPRQVAVWFQNRRARWKNKRLEEEYNKL
KNSHDNVVVDKCRLESEVIQLKEQLYDAEREIQRLAERVEGGSSNSPISSSVSVEANETP
FFGDYKVGDDGDDYDHLFYPVPENSYIDEAEWMSLYI
>ATHB4
MGERDDGLGLSLSLGNSQQKEPSLRLNLMPLTTSSSSSSFQHMHNQNNNSHPQKIHNISW
THLFQSSGIKRTTAERNSDAGSFLRGFNVNRAQSSVAVVDLEEEAAVVSSPNSAVSSLSG
NKRDLAVARGGDENEAERASCSRGGGSGGSDDEDGGNGDGSRKKLRLSKDQALVLEETFK
EHSTLNPKQKLALAKQLNLRARQVEVWFQNRRARTKLKQTEVDCEYLKRCCDNLTEENRR
LQKEVSELRALKLSPHLYMHMTPPTTLTMCPSCERVSSSAATVTAAPSTTTTPTVVGRPS
PQRLTPWTAISLQQKSGR
>ATHB51
MEWSTTSNVENVRVAFMPPPWPESSSFNSLHSFNFDPYAAGNSYTPGDTQTGPVISVPES
EKIMNAYRFPNNNNEMIKKKRLTSGQLASLERSFQEEIKLDSDRKVKLSRELGLQPRQIA
VWFQNRRARWKAKQLEQLYDSLRQEYDVVSREKQMLHDEVKKLRALLRDQGLIKKQISAG
TIKVSGEEDTVEISSVVVAHPRTENMNANQITGGNQVYGQYNNPMLVASSGWPSYP
>ATHB52
MENSQSQGKNKKKRLTQDQVRQLEKCFTMNKKLEPDLKLQLSNQLGLPQRQVAVWFQNKR
ARFKTQSLEVQHCTLQSKHEAALSDKAKLEHQVQFLQDELKRARNQLALFTNQDSPVDNS
NLGSCDEDHDDQVVVFDELYACFVSNGHGSSSTSWV
>ATHB53
MDHGRLMDDQMMLGSQVYPYTTQPQNSHCIIVNQIDGGEESKPVKRRRKRRSKGSSATNE
EDVAEIGGMLRKRKLTDEQVNMLEYSFGNEHKLESGRKEKIAGELGLDPRQVAVWFQNRR
ARWKNKKLEEEYAKLKNHHDNVVLGQCQLESQILKLTEQLSEAQSEIRKLSERLEEMPTN
SSSSSLSVEANNAPTDFELAPETNYNIPFYMLDNNYLQSMEYWDGLYV
>ATHB54
MENSDTDSEVFFWFQNQNQNHSHKFPSSCFPPSSHSAFYGSSSMINTETATMDEEDVCES
YMMREITKKRKLTPIQLRLLEESFEEEKRLEPDRKLWLAEKLGLQPSQVAVWFQNRRARY
KTKQLEHDCDSLKASYAKLKTDWDILFVQNQTLKSKVQFLNRLTSHYFQESVQNFDDTFK
QVDLLKEKLKMQENLETQSIERKRLGEEGSSVKSDNTQYSEEEGLENQYSFPELAVLGFY
YDPTLTASNLRQEPLKVTCADQMTQIQISDVTEPASSAHKKIEVTQRSSSMSRKRDKPYT
NRHTPARISKRRRPWAPSSSEHDEIIDKPITKPPPPPALVVMGLPANCSVLELKSRFEIY
GSISRIRIHKDGIGSVSYRTAESAEAAIAGSHEPSFGISIDSKKLEVVWATDPLVKWKEG
VTAGEGKERTSSFSSKLLRPVMPLRKHGRSSRLASAIVNPRSDNTKGISGDGGISSPATT
SEVKQRNIVTYDDIV
>ATHB5
MKRSRGSSDSLSGFLPIRHSTTDKQISPRPTTTGFLYSGAGDYSQMFDALEDDGSLEDLG
GVGHASSTAAEKKRRLGVEQVKALEKNFEIDNKLEPERKVKLAQELGLQPRQVAIWFQNR
RARWKTKQLERDYGVLKSNFDALKRNRDSLQRDNDSLLGQIKELKAKLNVEGVKGIEENG
ALKAVEANQSVMANNEVLELSHRSPSPPPHIPTDAPTSELAFEMFSIFPRTENFRDDPAD
SSDSSAVLNEEYSPNTVEAAGAVAATTVEMSTMGCFSQFVKMEEHEDLFSGEEACKLFAD
NEQWYCSDQWNS
>ATHB6
MMKRLSSSDSVGGLISLCPTTSTDEQSPRRYGGREFQSMLEGYEEEEEAIVEERGHVGLS
EKKRRLSINQVKALEKNFELENKLEPERKVKLAQELGLQPRQVAVWFQNRRARWKTKQLE
KDYGVLKTQYDSLRHNFDSLRRDNESLLQEISKLKTKLNGGGGEEEEEENNAAVTTESDI
SVKEEEVSLPEKITEAPSSPPQFLEHSDGLNYRSFTDLRDLLPLKAAASSFAAAAGSSDS
SDSSALLNEESSSNVTVAAPVTVPGGNFFQFVKMEQTEDHEDFLSGEEACEFFSDEQPPS
LHWYSTVDHWN
>ATHB7
MTEGGEYSPAMMSAEPFLTMKKMKKSNHNKNNQRRFSDEQIKSLEMMFESETRLEPRKKV
QLARELGLQPRQVAIWFQNKRARWKSKQLETEYNILRQNYDNLASQFESLKKEKQALVSE
LQRLKEATQKKTQEEERQCSGDQAVVALSSTHHESENEENRRRKPEEVRPEMEMKDDKGH
HGVMCDHHDYEDDDNGYSNNIKREYFGGFEEEPDHLMNIVEPADSCLTSSDDWRGFKSDT
TTLLDQSSNNYPWRDFWS
>ATHB8
MGGGSNNSHNMDNGKYVRYTPEQVEALERLYNDCPKPSSMRRQQLIRECPILSNIEPKQI
KVWFQNRRCREKQRKEASRLQAVNRKLTAMNKLLMEENDRLQKQVSHLVYENSYFRQHPQ
NQGNLATTDTSCESVVTSGQHHLTPQHQPRDASPAGLLSIADETLTEFISKATGTAVEWV
QMPGMKPGPDSIGIVAISHGCTGIAARACGLVGLDPTRVAEILKDKPCWLRDCRSLDIVN
VLSTANGGTLELIYMQLYAPTTLAPARDFWMLRYTSVMEDGSLVICERSLNNTQNGPSMP
PSPHFVRAEILPSGYLIRPCEGGGSILHIVDHFDLEPWSVPEVLRSLYESSTLLAQRTTM
AALRYLRQISQEISQPNVTGWGRRPAALRALSQRLSKGFNEAVNGFSDEGWSILESDGID
DVTLLVNSSPTKMMMTSSLPFANGYTSMPSAVLCAKASMLLQNVPPSILLRFLREHRQEW
ADNSIDAYSAAAIKAGPCSLPIPRPGSFGGQVILPLAHTIENEEFMEVIKLESLGHYQED
MMMPADIFLLQMCSGVDENAVESCAELIFAPIDASFSDDAPIIPSGFRIIPLDSKSEGLS
PNRTLDLASALDVGSRTAGDSCGSRGNSKSVMTIAFQLAFEMHMQENVASMARQYVRSVI
ASVQRVALALSPSSHQLSGLRPPPASPEAHTLARWISHSYRCYLGVDLLKPHGTDLLKSL
WHHPDAVMCCSLKALSPVFTFANQAGLDMLETTLVALQDITLDKIFDNNNGKKTLSSEFP
QIMQQGFMCMDGGICMSSMGRAVTYEKAVGWKVLNDDEDPHCICFMFLNWSFI
>ATML1
MYHPNMFESHHHMFDMTPKNSENDLGITGSHEEDFETKSGAEVTMENPLEEELQDPNQRP
NKKKRYHRHTQRQIQELESFFKECPHPDDKQRKELSRELSLEPLQVKFWFQNKRTQMKAQ
HERHENQILKSENDKLRAENNRYKDALSNATCPNCGGPAAIGEMSFDEQHLRIENARLRE
EIDRISAIAAKYVGKPLMANSSSFPQLSSSHHIPSRSLDLEVGNFGNNNNSHTGFVGEMF
GSSDILRSVSIPSEADKPMIVELAVAAMEELVRMAQTGDPLWVSSDNSVEILNEEEYFRT
FPRGIGPKPIGLRSEASRESTVVIMNHINLIEILMDVNQWSSVFCGIVSRALTLEVLSTG
VAGNYNGALQVMTAEFQVPSPLVPTRENYFVRYCKQHSDGIWAVVDVSLDSLRPSPITRS
RRRPSGCLIQELQNGYSKVTWVEHIEVDDRSVHNMYKPLVNTGLAFGAKRWVATLDRQCE
RLASSMASNIPACDLSVITSPEGRKSMLKLAERMVMSFCTGVGASTAHAWTTLSTTGSDD
VRVMTRKSMDDPGRPPGIVLSAATSFWIPVAPKRVFDFLRDENSRSEWDILSNGGLVQEM
AHIANGRDPGNSVSLLRVNSGNSGQSNMLILQESCTDASGSYVIYAPVDIIAMNVVLSGG
DPDYVALLPSGFAILPDGSARGGGGSANASAGAGVEGGGEGNNLEVVTTTGSCGGSLLTV
AFQILVDSVPTAKLSLGSVATVNSLIKCTVERIKAALACDGA
>CNA
MAMSCKDGKLGCLDNGKYVRYTPEQVEALERLYHDCPKPSSIRRQQLIRECPILSNIEPK
QIKVWFQNRRCREKQRKEASRLQAVNRKLTAMNKLLMEENDRLQKQVSQLVHENSYFRQH
TPNPSLPAKDTSCESVVTSGQHQLASQNPQRDASPAGLLSIAEETLAEFLSKATGTAVEW
VQMPGMKPGPDSIGIIAISHGCTGVAARACGLVGLEPTRVAEIVKDRPSWFRECRAVEVM
NVLPTANGGTVELLYMQLYAPTTLAPPRDFWLLRYTSVLEDGSLVVCERSLKSTQNGPSM
PLVQNFVRAEMLSSGYLIRPCDGGGSIIHIVDHMDLEACSVPEVLRPLYESPKVLAQKTT
MAALRQLKQIAQEVTQTNSSVNGWGRRPAALRALSQRLSRGFNEAVNGFTDEGWSVIGDS
MDDVTITVNSSPDKLMGLNLTFANGFAPVSNVVLCAKASMLLQNVPPAILLRFLREHRSE
WADNNIDAYLAAAVKVGPCSARVGGFGGQVILPLAHTIEHEEFMEVIKLEGLGHSPEDAI
VPRDIFLLQLCSGMDENAVGTCAELIFAPIDASFADDAPLLPSGFRIIPLDSAKEVSSPN
RTLDLASALEIGSAGTKASTDQSGNSTCARSVMTIAFEFGIESHMQEHVASMARQYVRGI
ISSVQRVALALSPSHISSQVGLRTPLGTPEAQTLARWICQSYRGYMGVELLKSNSDGNES
ILKNLWHHTDAIICCSMKALPVFTFANQAGLDMLETTLVALQDISLEKIFDDNGRKTLCS
EFPQIMQQGFACLQGGICLSSMGRPVSYERAVAWKVLNEEENAHCICFVFINWSFV
>FWA
MNGQGDLDAVGNIPKPGEAEGDEIDMINDMSGVNDQDGGRMRRTHRRTAYQTQELENFYM
ENPHPTEEQRYELGQRLNMGVNQVKNWFQNKRNLEKINNDHLENVTLREEHDRLLATQDQ
LRSAMLRSLCNICGKATNCGDTEYEVQKLMAENANLEREIDQFNSRYLSHPKQRMVSTSE
QAPSSSSNPGINATPVLDFSGGTRTSEKETSIFLNLAITALRELITLGEVDCPFWMIDPI
VRSKGVSKIYEKYRSSFNNVTKPPGQIVEASRAKGLVPMTCVTLVKTLMDTGKWVNVFAP
IVPVASTHKVLSTGSGGTKSGSLQQIQAEFQVISPLVPKRKVTFIRYCKEIRQGLWVVVD
VTPTQNPTLLPYGCSKRLPSGLIIDDLSNGYSQVTWIEQAEYNESHIHQLYQPLIGYGIG
LGAKRWLATLQRHCESLSTLSSTNLTEISPGLSAKGATEIVKLAQRMTLNYYRGITSPSV
DKWQKIQVENVAQNMSFMIRKNVNEPGELTGIVLSASTSVWLPVNQHTLFAFISHLSFRH
EWDILTNDTTMEETIRIQKAKRHGNIISLLKIVNNGMLVLQEIWNDASGAMVVYAPVETN
SIELVKRGENSDSVKFLPSGFSIVPDGVNGSYHRGNTGGGCLLTFGLQILVGINPTAALI
QGTVKSVETLMAHTIVKIKSALDLQT
>GL2
MSMAVDMSSKQPTKDFFSSPALSLSLAGIFRNASSGSTNPEEDFLGRRVVDDEDRTVEMS
SENSGPTRSRSEEDLEGEDHDDEEEEEEDGAAGNKGTNKRKRKKYHRHTTDQIRHMEALF
KETPHPDEKQRQQLSKQLGLAPRQVKFWFQNRRTQIKAIQERHENSLLKAELEKLREENK
AMRESFSKANSSCPNCGGGPDDLHLENSKLKAELDKLRAALGRTPYPLQASCSDDQEHRL
GSLDFYTGVFALEKSRIAEISNRATLELQKMATSGEPMWLRSVETGREILNYDEYLKEFP
QAQASSFPGRKTIEASRDAGIVFMDAHKLAQSFMDVGQWKETFACLISKAATVDVIRQGE
GPSRIDGAIQLMFGEMQLLTPVVPTREVYFVRSCRQLSPEKWAIVDVSVSVEDSNTEKEA
SLLKCRKLPSGCIIEDTSNGHSKVTWVEHLDVSASTVQPLFRSLVNTGLAFGARHWVATL
QLHCERLVFFMATNVPTKDSLGVTTLAGRKSVLKMAQRMTQSFYRAIAASSYHQWTKITT
KTGQDMRVSSRKNLHDPGEPTGVIVCASSSLWLPVSPALLFDFFRDEARRHEWDALSNGA
HVQSIANLSKGQDRGNSVAIQTVKSREKSIWVLQDSSTNSYESVVVYAPVDINTTQLVLA
GHDPSNIQILPSGFSIIPDGVESRPLVITSTQDDRNSQGGSLLTLALQTLINPSPAAKLN
MESVESVTNLVSVTLHNIKRSLQIEDC
>HAT14
MELALSLGDNTKKQFSFMEKNSKINNPSVSSTSTSEKDLGFCMALDVAFGGHRSLSSSSS
PSVEDEKKKPAPRAKKSDEFRVSSSVDPPLQLQLHFPNWLPENSKGRQGGRMPLGAATVV
EEEEEEEEAVPSMSVSPPDSVTSSFQLDFGIKSYGYERRSNKRDIDDEVERSASRASNED
NDDENGSTRKKLRLSKDQSAFLEDSFKEHSTLNPKQKIALAKQLNLRPRQVEVWFQNRRA
RTKLKQTEVDCEYLKRCCESLTEENRRLQKEVKELRTLKTSTPFYMQLPATTLTMCPSCE
RVATSAAQPSTSAAHNLCLSTSSLIPVKPRPAKQVS
>HAT1
MMMGKEDLGLSLSLGFAQNHPLQLNLKPTSSPMSNLQMFPWNQTLVSSSDQQKQQFLRKI
DVNSLPTTVDLEEETGVSSPNSTISSTVSGKRRSTEREGTSGGGCGDDLDITLDRSSSRG
TSDEEEDYGGETCRKKLRLSKDQSAVLEDTFKEHNTLNPKQKLALAKKLGLTARQVEVWF
QNRRARTKLKQTEVDCEYLKRCVEKLTEENRRLEKEAAELRALKLSPRLYGQMSPPTTLL
MCPSCERVAGPSSSNHNQRSVSLSPWLQMAHGSTFDVMRPRS
>HAT22
MGLDDSCNTGLVLGLGLSPTPNNYNHAIKKSSSTVDHRFIRLDPSLTLSLSGESYKIKTG
AGAGDQICRQTSSHSGISSFSSGRVKREREISGGDGEEEAEETTERVVCSRVSDDHDDEE
GVSARKKLRLTKQQSALLEDNFKLHSTLNPKQKQALARQLNLRPRQVEVWFQNRRARTKL
KQTEVDCEFLKKCCETLTDENRRLQKELQDLKALKLSQPFYMHMPAATLTMCPSCERLGG
GGVGGDTTAVDEETAKGAFSIVTKPRFYNPFTNPSAAC
>HAT2
MMMGKEDLGLSLSLGFSQNHNPLQMNLNPNSSLSNNLQRLPWNQTFDPTSDLRKIDVNSF
PSTVNCEEDTGVSSPNSTISSTISGKRSEREGISGTGVGSGDDHDEITPDRGYSRGTSDE
EEDGGETSRKKLRLSKDQSAFLEETFKEHNTLNPKQKLALAKKLNLTARQVEVWFQNRRA
RTKLKQTEVDCEYLKRCVEKLTEENRRLQKEAMELRTLKLSPQFYGQMTPPTTLIMCPSC
ERVGGPSSSNHHHNHRPVSINPWVACAGQVAHGLNFEALRPRS
>HAT3
MSERDDGLGLSLSLSLGFNQKDPSSRLNPMPLASYASSSHMQHMQQSNYNHPQKIQNTWI
NMFQSSERNSDMRSFLRGIDVNRAPSTVVVDVEDEGAGVSSPNSTVSSVMSGKKSERELM
AAAGAVGGGRVEDNEIERASCSLGGGSDDEDGSGNGDDSSRKKLRLSKEQALVLEETFKE
HSTLNPKQKMALAKQLNLRTRQVEVWFQNRRARTKLKQTEVDCEYLKRCCENLTDENRRL
QKEVSELRALKLSPHLYMHMKPPTTLTMCPSCERVAVTSSSSSVAPPVMNSSSPMGPMSP
WAAMPLRQRPAAGSH
>HAT9
MGFDDTCNTGLVLGLGPSPIPNNYNSTIRQSSVYKLEPSLTLCLSGDPSVTVVTGADQLC
RQTSSHSGVSSFSSGRVVKRERDGGEESPEEEEMTERVISDYHEDEEGISARKKLRLTKQ
QSALLEESFKDHSTLNPKQKQVLARQLNLRPRQVEVWFQNRRARTKLKQTEVDCEFLKKC
CETLADENIRLQKEIQELKTLKLTQPFYMHMPASTLTKCPSCERIGGGGGGNGGGGGGSG
ATAVIVDGSTAKGAFSISSKPHFFNPFTNPSAAC
>HDG10
MDSSHNDSSSDEEGIDSNNRRHHSNHQVQRLEAFFHECPHPDDSQRRQLGNELNLKHKQI
KFWFQNRRTQARIHNEKADNIALRVENMKIRCVNEAMEKALETVLCPPCGGPHGKEEQLC
NLQKLRTKNVILKTEYERLSSYLTKHGGYSIPSVDALPDLHGPSTYGSTSNNRPASYGSS
SNHLPQQSSLLRRPFTRELINTTPLPKPVLLQHFQQLSQLEKNRMFEIAKNAVAEVMSLI
QMEHSMWIKSTIDGRAIIDPGNYKRYFTKNSHLKSRSALQSHHESSMEVVVVQMDARNLV
DMFLNTEKWARLFPTIVTEAKTIHVLDSMDHPRQTFSRVVYEQLHILSPLVLPREFIILR
TCQQMKEDLWLIADVSCYLQNVEFESTAPICTKRPSGVLIQALPHGRSKVTWIEHVEVTD
KVWPHQLYRDLLYGGFGYGARRWTATLQRMCERLSLYSMTDFPPTDYPGVVKTIEGRRSV
MSLGERMLKNFAWIMKMSDKLDLPQQSGANNSGVRISVRTNTEAGQPPGLIVCAGSSLSL
PLPPLQVYDFLRNLEVRHQWDVHCQGNPVTEAARFVTGPDQKNNVTFLQPSSVGEYKLMI
LQDGFIDALGGMVVYAPMNLNTAYSAISGQVDPSTIPILPSGFIISRDSHPSSSEVDGGS
MTLLTLAFQIFVTGPSYYTDLNLKDSATTVNTLVSSAVQRIKAMLNCE
>HDG11
MSFVVGVGGSGSGSGGDGGGSHHHDGSETDRKKKRYHRHTAQQIQRLESSFKECPHPDEK
QRNQLSRELGLAPRQIKFWFQNRRTQLKAQHERADNSALKAENDKIRCENIAIREALKHA
ICPNCGGPPVSEDPYFDEQKLRIENAHLREELERMSTIASKYMGRPISQLSTLHPMHISP
LDLSMTSLTGCGPFGHGPSLDFDLLPGSSMAVGPNNNLQSQPNLAISDMDKPIMTGIALT
AMEELLRLLQTNEPLWTRTDGCRDILNLGSYENVFPRSSNRGKNQNFRVEASRSSGIVFM
NAMALVDMFMDCVKWTELFPSIIAASKTLAVISSGMGGTHEGALHLLYEEMEVLSPLVAT
REFCELRYCQQTEQGSWIVVNVSYDLPQFVSHSQSYRFPSGCLIQDMPNGYSKVTWVEHI
ETEEKELVHELYREIIHRGIAFGADRWVTTLQRMCERFASLSVPASSSRDLGGVILSPEG
KRSMMRLAQRMISNYCLSVSRSNNTRSTVVSELNEVGIRVTAHKSPEPNGTVLCAATTFW
LPNSPQNVFNFLKDERTRPQWDVLSNGNAVQEVAHISNGSHPGNCISVLRGSNATHSNNM
LILQESSTDSSGAFVVYSPVDLAALNIAMSGEDPSYIPLLSSGFTISPDGNGSNSEQGGA
STSSGRASASGSLITVGFQIMVSNLPTAKLNMESVETVNNLIGTTVHQIKTALSGPTAST
TA
>HDG12
MEFLGDSQNHDSSETEKKNKKKKRFHRHTPHQIQRLESTFNECQHPDEKQRNQLSRELGL
APRQIKFWFQNRRTQKKAQHERADNCALKEENDKIRCENIAIREAIKHAICPSCGDSPVN
EDSYFDEQKLRIENAQLRDELERVSSIAAKFLGRPISHLPPLLNPMHVSPLELFHTGPSL
DFDLLPGSCSSMSVPSLPSQPNLVLSEMDKSLMTNIAVTAMEELLRLLQTNEPLWIKTDG
CRDVLNLENYENMFTRSSTSGGKKNNLGMEASRSSGVVFTNAITLVDMLMNSVKLTELFP
SIVASSKTLAVISSGLRGNHGDALHLMIEELQVLSPLVTTREFCVLRYCQQIEHGTWAIV
NVSYEFPQFISQSRSYRFPSGCLIQDMSNGYSKVTWVEHGEFEEQEPIHEMFKDIVHKGL
AFGAERWIATLQRMCERFTNLLEPATSSLDLGGVIPSPEGKRSIMRLAHRMVSNFCLSVG
TSNNTRSTVVSGLDEFGIRVTSHKSRHEPNGMVLCAATSFWLPISPQNVFNFLKDERTRP
QWDVLSNGNSVQEVAHITNGSNPGNCISVLRGFNASSSQNNMLILQESCIDSSSAALVIY
TPVDLPALNIAMSGQDTSYIPILPSGFAISPDGSSKGGGSLITVGFQIMVSGLQPAKLNM
ESMETVNNLINTTVHQIKTTLNCPSTA
>HDG1
MNFNGFLDDGAGASKLLSDAPYNNHFSFSAVDTMLGSAAIAPSQSLPFSSSGLSLGLQTN
GEMSRNGEIMESNVSRKSSRGEDVESRSESDNAEAVSGDDLDTSDRPLKKKKRYHRHTPK
QIQDLESVFKECAHPDEKQRLDLSRRLNLDPRQVKFWFQNRRTQMKTQIERHENALLRQE
NDKLRAENMSVREAMRNPMCGNCGGPAVIGEISMEEQHLRIENSRLKDELDRVCALTGKF
LGRSNGSHHIPDSALVLGVGVGSGGCNVGGGFTLSSPLLPQASPRFEISNGTGSGLVATV
NRQQPVSVSDFDQRSRYLDLALAAMDELVKMAQTREPLWVRSSDSGFEVLNQEEYDTSFS
RCVGPKQDGFVSEASKEAGTVIINSLALVETLMDSERWAEMFPSMVSRTSTTEIISSGMG
GRNGALHLMHAELQLLSPLVPVRQVSFLRFCKQHAEGVWAVVDVSIDSIREGSSSSCRRL
PSGCLVQDMANGYSKVTWIEHTEYDENHIHRLYRPLLRCGLAFGAHRWMAALQRQCECLT
ILMSSTVSTSTNPSPINCNGRKSMLKLAKRMTDNFCGGVCASSLQKWSKLNVGNVDEDVR
IMTRKSVNNPGEPPGIILNAATSVWMPVSPRRLFDFLGNERLRSEWDILSNGGPMKEMAH
IAKGHDRSNSVSLLRASAINANQSSMLILQETSIDAAGAVVVYAPVDIPAMQAVMNGGDS
AYVALLPSGFAILPNGQAGTQRCAAEERNSIGNGGCMEEGGSLLTVAFQILVNSLPTAKL
TVESVETVNNLISCTVQKIKAALHCDST
>HDG2
MFEPNMLLAAMNNADSNNHNYNHEDNNNEGFLRDDEFDSPNTKSGSENQEGGSGNDQDPL
HPNKKKRYHRHTQLQIQEMEAFFKECPHPDDKQRKQLSRELNLEPLQVKFWFQNKRTQMK
NHHERHENSHLRAENEKLRNDNLRYREALANASCPNCGGPTAIGEMSFDEHQLRLENARL
REEIDRISAIAAKYVGKPVSNYPLMSPPPLPPRPLELAMGNIGGEAYGNNPNDLLKSITA
PTESDKPVIIDLSVAAMEELMRMVQVDEPLWKSLVLDEEEYARTFPRGIGPRPAGYRSEA
SRESAVVIMNHVNIVEILMDVNQWSTIFAGMVSRAMTLAVLSTGVAGNYNGALQVMSAEF
QVPSPLVPTRETYFARYCKQQGDGSWAVVDISLDSLQPNPPARCRRRASGCLIQELPNGY
SKVTWVEHVEVDDRGVHNLYKHMVSTGHAFGAKRWVAILDRQCERLASVMATNISSGEVG
VITNQEGRRSMLKLAERMVISFCAGVSASTAHTWTTLSGTGAEDVRVMTRKSVDDPGRPP
GIVLSAATSFWIPVPPKRVFDFLRDENSRNEWDILSNGGVVQEMAHIANGRDTGNCVSLL
RVNSANSSQSNMLILQESCTDPTASFVIYAPVDIVAMNIVLNGGDPDYVALLPSGFAILP
DGNANSGAPGGDGGSLLTVAFQILVDSVPTAKLSLGSVATVNNLIACTVERIKASMSCET
A
>HDG3
MSQSNMVPVANNGDNNNDNENNNNNNNNGGTDNTNAGNDSGDQDFDSGNTSSGNHGEGLG
NNQAPRHKKKKYNRHTQLQISEMEAFFRECPHPDDKQRYDLSAQLGLDPVQIKFWFQNKR
TQNKNQQERFENSELRNLNNHLRSENQRLREAIHQALCPKCGGQTAIGEMTFEEHHLRIL
NARLTEEIKQLSVTAEKISRLTGIPVRSHPRVSPPNPPPNFEFGMGSKGNVGNHSRETTG
PADANTKPIIMELAFGAMEELLVMAQVAEPLWMGGFNGTSLALNLDEYEKTFRTGLGPRL
GGFRTEASRETALVAMCPTGIVEMLMQENLWSTMFAGIVGRARTHEQIMADAAGNFNGNL
QIMSAEYQVLSPLVTTRESYFVRYCKQQGEGLWAVVDISIDHLLPNINLKCRRRPSGCLI
QEMHSGYSKVTWVEHVEVDDAGSYSIFEKLICTGQAFAANRWVGTLVRQCERISSILSTD
FQSVDSALTNHGKMSMLKIAERIARTFFAGMTNATGSTIFSGVEGEDIRVMTMKSVNDPG
KPPGVIICAATSFWLPAPPNTVFDFLREATHRHNWDVLCNGEMMHKIAEITNGIDKRNCA
SLLRHGHTSKSKMMIVQETSTDPTASFVLYAPVDMTSMDITLHGGGDPDFVVILPSGFAI
FPDGTGKPGGKEGGSLLTISFQMLVESGPEARLSVSSVATTENLIRTTVRRIKDLFPCQT
A
>HDG4
METKDKKEKGHMVLNSDNVFGSVSSSPTTTIQNPNYFTSFENPNFPYIFPKEEYEVMSKI
ESGSGKSTGSGHDPVENTAIEQEPPAAKKKRYHRHTASQIQQMEALFKENAHPDTKTRLR
LSKKLGLSPIQVKFWFQNKRTQIKAQQSRSDNAKLKAENETLKTESQNIQSNFQCLFCST
CGHNLRLENARLRQELDRLRSIVSMRNPSPSQEITPETNKNNNDNMLIAEEEKAIDMELA
VSCARELAKMCDINEPLWNKKRLDNESVCLNEEEYKKMFLWPLMNDDDRFRREASRANAV
IMLNCITLVKAFLDADKWSEMFFPIVSSAKTAQIISSGASGPSGTLLLMFAELQVVSPLV
PTREAYFLRYVEQNAEEGKWMVVDFPIDRIKPASATTTDQYRRKPSGCIIQAMRNGYSQV
TWVEHVEVEEKHVQDEVVREFVESGVAFGAERWLSVLKRQCERMASLMATNITDLGVIPS
VEARKNLMKLSQRMVKTFCLNIINSHGQAPTKDTVKIVSRKVCGGLVPCAVSVTLLPYSH
QQVFDLLRDNQRLSQLEILFMGSSFQEVAHIANGSHLGNSISLLRINVESNSSHNVELML
QETCTDNSGSLLVYSTVDPVAVQLAMNGEDPSEIPLLPVGFSVVPVNPSDGVEGSSVSSP
SCLLTVAIQVLGSNVTTERLDLSTVSVINHRICATVNRITSALVNDVGN
>HDG5
MLTMGEGNVMTSNNRFASPPQQPSSSSPGTIQNPNFNFIPFNSYSSIIPKEEHGMMSMMM
MMGDGTVEEMMENGSAGGSFGSGSEQAEDPKFGNESDVNELHDDEQPPPAKKKRYHRHTN
RQIQEMEALFKENPHPDDKQRKRLSAELGLKPRQVKFWFQNRRTQMKAQQDRNENVMLRA
ENDNLKSENCHLQAELRCLSCPSCGGPTVLGDIPFNEIHIENCRLREELDRLCCIASRYT
GRPMQSMPPSQPLINPSPMLPHHQPSLELDMSVYAGNFPEQSCTDMMMLPPQDTACFFPD
QTANNNNNNNMLLADEEKVIAMEFAVSCVQELTKMCDTEEPLWIKKKSDKIGGEILCLNE
EEYMRLFPWPMENQNNKGDFLREASKANAVVIMNSITLVDAFLNADKWSEMFCSIVARAK
TVQIISSGVSGASGSLLLVLSPLVPTREAYFLRYVEQNAETGNWAIVDFPIDSFHDQMQP
MNTITHEYKRKPSGCIIQDMPNGYSQVKWVEHVEVDEKHVHETFAEYVKSGMAFGANRWL
DVLQRQCERIASLMARNITDLGVISSAEARRNIMRLSQRLVKTFCVNISTAYGQSWTALS
ETTKDTVRITTRKMCEPGQPTGVVLCAVSTTWLPFSHHQVFDLIRDQHHQSLLEVLFNGN
SPHEVAHIANGSHPGNCISLLRINVASNSWHNVELMLQESCIDNSGSLIVYSTVDVDSIQ
QAMNGEDSSNIPILPLGFSIVPVNPPEGISVNSHSPPSCLLTVGIQVLASNVPTAKPNLS
TVTTINNHLCATVNQITSALSNTITPVIASSADVSNQEVS
>HDG7
MNGDLEVDMSRGDFNPSFFLGKLKDDEFESRSLSDDSFDAMSGDEDKQEQRPKKKKRKTK
YHRHTSYQIQELESFFKECPHPNEKQRLELGKKLTLESKQIKFWFQNRRTQMKTQLERHE
NVILKQENEKLRLENSFLKESMRGSLCIDCGGAVIPGEVSFEQHQLRIENAKLKEELDRI
CALANRFIGGSISLEQPSNGGIGSQHLPIGHCVSGGTSLMFMDLAMEAMDELLKLAELET
SLWSSKSEKGSMNHFPGSRETGLVLINSLALVETLMDTNKWAEMFECIVAVASTLEVISN
GSDGSRNGSILLMQAEFQVMSPLVPIKQKKFLRYCKQHGDGLWAVVDVSYDINRGNENLK
SYGGSKMFPSGCIIQDIGNGCSKVTWIEHSEYEESHTHSLYQPLLSSSVGLGATKWLATL
QRQCESFTMLLSSEDHTGLSHAGTKSILKLAQRMKLNFYSGITASCIHKWEKLLAENVGQ
DTRILTRKSLEPSGIVLSAATSLWLPVTQQRLFEFLCDGKCRNQWDILSNGASMENTLLV
PKGQQEGSCVSLLRAAGNDQNESSMLILQETWNDVSGALVVYAPVDIPSMNTVMSGGDSA
YVALLPSGFSILPDGSSSSSDQFDTDGGLVNQESKGCLLTVGFQILVNSLPTAKLNVESV
ETVNNLIACTIHKIRAALRIPA
>HDG8
MDNNGGGSSGNEQYTSGDAKQNGKRTCHRHTPQQIQRLEAYFKECPHPDERQRNQLCREL
KLEPDQIKFWFQNKRTQSKTQEDRSTNVLLRGENETLQSDNEAMLDALKSVLCPACGGPP
FGREERGHNLQKLRFENARLKDHRDRISNFVDQHKPNEPTVEDSLAYVPSLDRISYGING
GNMYEPSSSYGPPNFQIIQPRPLAETDMSLLSEIAASAVEELKRLFLAEEQFWVKSCIDE
TYVIDTESYERFSHAVKHFSSTTAHVESSKAVTVVHVEAINLIQMFLDPEKWKELFPTIV
NKANTIHVLGSGLPIRGNCNVLQVMWEQLHILSPLVPAREFMVVRCCQEIEKGIWIIADV
SHRANFDFGNAACYKRPSGCLIQALPDAHSKVMWIEHVEVDHKLDTHKIYRDLLSGGSGY
GAKRWIVTLERMCERMALSSIQTLPPSDRSEVITTGEARRSVMKLGERMVKNFNEMLTMS
GKIDFPQQSKNGVRVSIRMNIEAGQPPGIVVSASSSLAIPLTPLQVFAFLQNLDTRQQWD
ILSYGTVVNEIARIVTGSSETNCVTILRVHPTHEENNDKMVVQDSCKDDMLMLQDCYMDA
LGGMIVYAPMDMATMHFAVSGEVDPSHIPILPSGFVISSDGRRSTVEDGGTLLTVAFQIL
VSGKANRSREVNEKSVDTVSALISSTIQRIKGLLNCPEC
>HDG9
MDFTRDDNSSDERENDVDANTNNRHEKKGYHRHTNEQIHRLETYFKECPHPDEFQRRLLG
EELNLKPKQIKFWFQNKRTQAKSHNEKADNAALRAENIKIRRENESMEDALNNVVCPPCG
GRGPGREDQLRHLQKLRAQNAYLKDEYERVSNYLKQYGGHSMHNVEATPYLHGPSNHAST
SKNRPALYGTSSNRLPEPSSIFRGPYTRGNMNTTAPPQPRKPLEMQNFQPLSQLEKIAML
EAAEKAVSEVLSLIQMDDTMWKKSSIDDRLVIDPGLYEKYFTKTNTNGRPESSKDVVVVQ
MDAGNLIDIFLTAEKWARLFPTIVNEAKTIHVLDSVDHRGKTFSRVIYEQLHILSPLVPP
REFMILRTCQQIEDNVWMIADVSCHLPNIEFDLSFPICTKRPSGVLIQALPHGFSKVTWI
EHVVVNDNRVRPHKLYRDLLYGGFGYGARRWTVTLERTCERLIFSTSVPALPNNDNPGVV
QTIRGRNSVMHLGERMLRNFAWMMKMVNKLDFSPQSETNNSGIRIGVRINNEAGQPPGLI
VCAGSSLSLPLPPVQVYDFLKNLEVRHQWDVLCHGNPATEAARFVTGSNPRNTVSFLEPS
IRDINTKLMILQDSFKDALGGMVAYAPMDLNTACAAISGDIDPTTIPILPSGFMISRDGR
PSEGEAEGGSYTLLTVAFQILVSGPSYSPDTNLEVSATTVNTLISSTVQRIKAMLKCE
>Oshox29
MEPAKVAEILKDRPLWLRDCRSMDVVNVLPAGANGTIELLYMQLYAPTTLAPARDFWLLR
YTSILDDGSLVVCERSLSSKQGGPSMPLVQPFIRGEMLPSGFLIRPSDVGGSVIHIVDHM
DLEPWSVPEVVRPLYESSAMVAQKISMAALRYLRQVAHEDTRSVITGWGRQPAALRALSQ
KLTRGFNEALNGLADDGWSVIESDGVDDVCISVNSSKVIGCNATFSSGLPIVSTGVLCAK
ASMLLQDVSPPSLLQFLREHRSQWADSNLDAFFASTMKPNFCNLPMSRLGGFSGQVILPL
AHTFEPEEFLEVIKLGNASNYQDTLVHRDLFLLQMYNGVEESSAGTCSELIFAPIDASFS
DDSPLLPSGFRIIPIDSPLDTSSPNCTLDLASTLEAATPRSRISGVNGGGGGCAAAAASS
SSKAVMTIAFQFAFDGHLQDSVAAMARQYMRNIISSVQRIAVALSSSRLVPPGAGAAAAQ
LSPVTPEAATLPRWICQSYRFHFGDELIKSVDANSSNESILKAVWHHPSAILCCSLKAMP
VFTFANQSGLDMLETTLVALQDMTLEKVFDDQGRKNLCTELPNIMEQGMACMEGGVCVSS
VGRAASYEKAVAWKVVDGDGGGAHCICFMFINWTFL
>Oshox3
MMGATSPSGLELTMAVPGLSSSGSEGAGCNNNNAGGGCNMRDLDINQPASGGEEEEFPMG
SVEEDEEERGVGGPHRPKKLRLSKEQSRLLEESFRLNHTLTPKQKEALAIKLKLRPRQVE
VWFQNRRARTKLKQTEMECEYLKRCFGSLTEENRRLQREVEELRAMRVAPPTVLSPHTRQ
PLPASALTMCPRCERITAATGPPAVRPPPSSAAAAAPSPFHPRRPSAAF
>Oshox26
MDSVVDGGLDTRLSLAVGCCPPRRRPVLLFGEVLPSPEKKVAAAAVVAAGKRGREQRGEA
EAEATTTRQRRSCKKGRRGRGDDDDDDGDRRSPSGGGGDEEGASRKKLRLTGEQATLLED
SFRAHNILSHAEKQELAGKLGLSARQVEVWFQNRRARTKLKQTEADCDLLRRWCDHLAAD
NARLRRDLAELRRSSSSPPVSGLAVATPVVCPSCAHDDKRRLAFATAAAAAGDMASN
>Oshox7
MGDEEDLELVLGVRATRRDEQDDQTTCTQSSEEAMEGEEDETRPHGEAPVESLSFPLFVS
SAETGSANSEMCTRGFDVNTRPADGGAEAGRPSSPSSMQEASTRQQVADQEAADDEDNGG
GGARKKLRLSKEQSSFLEDSFKEHSTLTPKQKSDLANRLNLRPRQVEVWFQNRRARTKLK
QTEVDCEHLKRCCERLTRENRRLQREVAELRGTLRTTTSSYPPLYGLHHLPAAAGTVFRV
CPSCEHSKVVAAAASESFSPRVFAGGGAPAAITAAAAVPSPGAGSPPSSSAALFGARRPH
FGPFAAAVIPPVLRRQPSATS
>Oshox24
MESDCQFLVAPPQPHMYYDTAAAAVDEAQFLRQMVAAADHHAAAAGRGGGDGDGGGGGGG
GGERKRRFTEEQVRSLETTFHARRAKLEPREKAELARELGLQPRQVAIWFQNKRARWRSK
QIEHDYAALRAQYDALHARVESLRQEKLALADQVDELRGKLNERQDQSGSCDGGGAEGDD
DDKRNSVMNASSSGLVEEDYVSCLAVPVVDVSEDGSAACGGSSYEYDHHLDYLGGGQLPD
PFCGMPDLWEIWPMVEWNAVA
>Os02g45250
MSFGGLFDGGGGGGMQFPFASGFASSPALSLALDNAGGGIGGRMLGGGAGAGSSAGGAMT
RDTEAENDSRSGSDHLDAISAAGEDDVEDAEPSNSRKRKKRYHRHTPQQIQELEALFKEC
PHPDEKQRAELSRRLSLDARQVKFWFQNRRTQMKTQLERHENALLKQENDKLRAENMTIR
EAMRSPMCGSCGSPAMLGEVSLEEQHLRIENARLKDELNRVCALATKFLGKPISLLSPPP
LLQPHLSLPMPNSSLELAIGGIGGLGSLGTLPGCMNEFAGGVSSPMGTVITPARATGAAI
PSLVGNIDRSVFLELAISAMDELVKMAQMDDPLWVPALPGSPSKEVLNFEEYLHSFLPCI
GMKPAGYVSEASRESGLVIIDNSLALVETLMDERRWSDMFSCMIAKATVLEEVSTGIAGS
RNGALLLMKAELQVLSPLVPIREVTFLRFCKQLAEGAWAVVDVSIDGLVRDHNSGTAPTG
GNVKCRRVPSGCVMQDTPNGYCKVTWVEHTEYDEASVHQLYRPLLRSGLAFGARRWLATL
QRQCECLAILMSSATVTANDSTAISQEGKRSMLKLARRMTENFCAGVSASSAREWSKLDG
ATGSIGEDVRVMARKSVSEPGEPPGVVLSAATSVWVPVAPEKLFNFLRDEQLRAEWDILS
NGGPMQEMTQIAKGQRDGNSVSLLRASAVSANQSSMLILQETCTDASGSIVVYAPVDIPA
MQLVMNGGDSTYVALLPSGFAILPDGPRIGATGYETGGSLLTVAFQILVNNQPTAKLTVE
SVETVNNLISCTIKKIKTALQCDA
>Oshox16
MEEGGRGVKRPFFTTPDELLEEEYYDEQLPEKKRRLTPEQVHLLERSFEEENKLEPERKT
ELARKLGLQPRQVAVWFQNRRARWKTKQLERDFDRLKASFDALRADHDALLQDNHRLHSQ
VMSLTEKLQEKETTTEGSAGAAVDVPGLPAAADVKVAVPDAEEPALEEAAAAFEEQQEQQ
VKAEDRLSTGSGGSAVVDTDAQLVVGCGRQHLAAVDSSVESYFPGGDEYHDCVMGPMDHA
AGGIQSEEDDGAGSDEGCSYYADDAGVLFADHGHHHHHQHADDDEEDGQQISCWWMWN
>Oshox10
MAAAVAMRGSSSDGGGYDKVSGMDSGKYVRYTPEQVEALERVYADCPKPTSSRRQQLLRE
CPILANIEPKQIKVWFQNRRCRDKQRKESSRLQAVNRKLTAMNKLLMEENERLQKQVSQL
VHENAHMRQQLQNTPLANDTSCESNVTTPQNPLRDASNPSGLLSIAEETLTEFLSKATGT
AIDWVQMPGMKPGPDSVGIVAISHGCRGVAARACGLVNLEPTKVVEILKDRPSWFRDCRN
LEVFTMIPAGNGGTVELVYTQLYAPTTLVPARDFWTLRYTTTMEDGSLVVCERSLSGSGG
GPSAASAQQYVRAEMLPSGYLVRPCEGGGSIVHIVDHLDLEAWSVPEVLRPLYESSRVVA
QKMTTAALRHIRQIAQETSGEVVYALGRQPAVLRTFSQRLSRGFNDAISGFNDDGWSIMG
GDGVEDVVIACNSTKKIRSNSNAGIAFGAPGGIICAKASMLLQSVPPAVLVRFLREHRSE
WADYNIDAYLASTLKTSACSLTGLRPMRFSGSQIIIPLAHTVENEEILEVVRLEGQPLTH
DEALLSRDIHLLQLCTGIDEKSVGSSFQLVFAPIDDFPDETPLISSGFRVIPLDMKTDGA
SSGRTLDLASSLEVGSATAQASGDASADDCNLRSVLTIAFQFPYELHLQDSVAAMARQYV
RSIVSAVQRVSMAISPSQTGLNAGQRIISGFPEAATLARWVCQSYHYHLGVELLSQSDGD
AEQLLKMLWHYQDAILCCSFKEKPVFTFANKAGLDMLETSLVALQDLTLDRIFDEPGKEA
LFSNIPKLMEQGHVYLPSGVCMSGMGRHVSFDQAVAWKVLAEDSNVHCLAFCFVNWSFV
>Oshox21
MASNGMASSPSSFFPPNFLLHMAQQQAAPPHDPQEHHHHHHHGHHGHHHEQQQQQQHHHH
LGPPPPPPPHPHNPFLPSSAQCPSLQEFRGMAPMLGKRPMSYGDGGGGGDEVNGGGEDEL
SDDGSQAGEKKRRLNVEQVRTLEKNFELGNKLEPERKMQLARALGLQPRQVAIWFQNRRA
RWKTKQLEKDYDALKRQLDAVKAENDALLNHNKKLQAEERRSMWVSVLAERLLESVPFSP
PRIVALKGREAASELINLNKETEASCSNRSENSSEINLDISRTPPPDAAALDTAPTAHHH
HHGGGGGGGGGGGMIPFYTSIARPASGGGVDIDQLLHSSSGGAGGPKMEHHGGGGNVQAA
SVDTASFGNLLCGVDEPPPFWPWPDHQHFH
>Oshox13
MKRPTSSSRKSKKQGEDLAFSEEGSLPAVTMEQKDEAEMEEVDEEEEEEVDEDMAGGHAA
QSPSPSCGLGEKKRRLALEQVRALERSFDTDNKLDPDRKARIARDLGLQPRQVAVWFQNR
RARWKTKQLERDFAALRARHDALRADCDALRRDKDALAAEIRELREKLPTKPADTAASVK
VEAGNDAAAGAAAATVCKDGSSDDSDSSVVFNDEASPYSGAAFIGFGPSFLVDDASAATV
GCSSSLPALESKWHGPYSDDSCKGGVYGFTEEWLAACSGEMAGNDAAGFFSDEHASNLNF
GWCASGNEGWE
>Oshox12
MSREEDEKLLFPSFAFPAECFPEAATSGGEQKKARQRRRRKVKPEAAAALAGESGGDEQA
KKRRLSDEQARFLEMSFKKERKLETPRKVQLAAELGLDAKQVAVWFQNRRARHKSKLMEE
EFAKLRSAHDAVVLQNCHLETELLKLKERLADVEEEKAKLAAVAAATTGGGGGGGGGSSS
PTSSSFSTVTYHPALAGQFGVEAAAEEADLTYMSEYAYNSYMLELAAAGYCGGVYDQFS
>Oshox19
MAQEDVGHLSDAGLALGLSLGGGGGGTTDAAAAHRGGCRRPSPSSQCPPLEPSLTLSLPD
DAAAGAAATATATASGGGGPAHSVSSLSVGAAAAAAVKRERAEEADGERVSSTAAGRDDD
DDGSTRKKLRLTKEQSALLEDRFREHSTLNPKQKVALAKQLNLRPRQVEVWFQNRRARTK
LKQTEVDCEFLKRCCETLTEENRRLQRELQELRALKFAPPPPSSAAHQPSPAPPAPFYMQ
LPAATLTICPSCERVGGPASAAKVVAADGTKAGPGRTTTHHFFNPFTHSAAC
>Oshox32
MAAAMVAAVHGVGRQDRSSPGGGGAPQVDTGKYVRYTPEQVEALERVYGECPKPSSLRRQ
QLIRECPILSNIEPKQIKVWFQNRRCREKQRKEASRLQTVNRKLTAMNKLLMEENDRLQK
QVSRLVYENGYMRQQLHNPSVATTDTSCESVVTSGQHHQQQNPAATRPQRDANNPAGLLA
IAEETLAEFLSKATGTAVDWVQMVGMKPGPDSIGIIAVSHNCSGVAARACGLVSLEPTKV
AEILKDRPSWYRDCRCVDVLHVIPTGNGGTIELIYMQTYAPTTLAAPRDFWILRYTSGLE
DGSLVICERSLTQSTGGPSGPNTPNFVRAEVLPSGYLIRPCEGGGSMIHIVDHVDLDAWS
VPEVLRPLYESPKILAQKMTIAALRHIRQIAHESSGEMPYGGGRQPAVLRTFSQRLSRGF
NDAVNGFPDDGWSLMSSDGAEDVTIAFNSSPNKLVGSHVNSSQLFSAIGGGILCAKASML
LQNVPPALLVRFLREHRSEWADPGVDAYSAAALRASPYAVPGLRAGGFMGSQVILPLAHT
LEHEEFLEVIRLEGHSLCHDEVVLSRDMYLLQLCSGVDENAAGACAQLVFAPIDESFADD
APLLPSGFRVIPLDGKTDAPSATRTLDLASTLEVGSGGTTRASSDTSSTCNTRSVLTIAF
QFSYENHLRESVAAMARQYVRTVVASVQRVAMAIAPSRLGGQIETKNPPGSPEAHTLARW
IGRSYRFHTGADLLRTDSQSTDSSLKAMWQHSDSIMCCSLKAAPVFTFANQAGLDMLETT
LIALQDISLEKILDDDGRKALCTEFPKIMQQGFAYLPGGVCVSSMGRPVSYEQAVAWKVL
SDDDTPHCLAFMFVNWSFV
>Oshox22 
MDRGDHHHLQQQHQFLMPPPAPVVPPQLCMPAMMADEQYMDLGGGGAAAAPGRGGAGERK
RRFTEEQIRSLESMFHAHHAKLEPREKAELARELGLQPRQVAIWFQNKRARWRSKQLEHD
YAALRSKYDALHSRVESLKQEKLALTVQLHELRERLREREERSGNGGAATTAASSSSCNG
SGSEEVDDDDDKRNAAAGCLDLEPPESCVLGGATCATPADVSVESDQCDDQLDYDEGLFP
ESFCATPELWEPWPLVEWNAVA
>Oshox17
MMERAEDLRLSLSLSSPLIAPRTHHVAMLFHAPPEKRFLEMPLLPAAKRSEVVAAEEERA
GLRGGGGSDEEDGGCGIDGSRKKLRLSKDQSAVLEDSFREHPTLNPRQKATLAQQLGLRP
RQVEVWFQNRRARTKLKQTEVDCEFLKRCCETLTEENRRLQKEVQELRALKLVSPHLYMN
MSPPTTLTMCPSCERVSNTNNNSSAAAAADRRGIRTTTAAGGGSVVDTAADGGILCHRPI
AVRPQQS
>Os04g48070
MQFPFSGAGPGVFTSSPALSLALADAVAGRNSGGGGKMVTAAHGGVGGGGGGGRAKARDA
LEVENEMSRSGSDHLDVVSCGDAGGGGGDDDDDEDAEHGNPPKRKKRYHRHTPQQIQELE
AMFKECPHPDEKQRAELSKRLGLEPRQVKFWFQNRRTQMKMQLERHENSLLKQENDKLRS
ENLSIREATSNAVCVGCGGPAMLGEVSLEEHHLRVENARLKDELSRVCALAAKFLGKSIS
VMAPPQMHQPHPVPGSSLELAVGGIGSMPSATMPISTITDFAGAMSSSMGTVITPMKSEA
EPSAMAGIDKSLFLELAMSAMDELVKMAQMGDPLWIPGASVPSSPAKESLNFEEYLNTFP
PCIGVKPEGYVSEASRESGIVIIDDGAALVETLMDERRWSDMFSCMIAKASTTEEISTGV
AGSRNGALLLVSDEHSVMQAELQVLSPLVPIREVKFLRFSKQLADGVWAVVDVSADELMR
DQGITSASSTANMNCRRLPSGCVLQDTPNGFVKVTWVEHTEYDEASVHPLYRPLLRSGLA
LGAGRWIATLQRQCECLALLMSSIALPENDSSAIHPEGKRSMLKLARRMTDNFCAGVSTS
STREWSKLVGLTGNIGEDVHVMARKSVDEPGTPPGVVLSAATSVWMPVMPERLFNFLHNK
GLRAEWDILSNGGPMQEVTSIAKGQQNGNTVCLLKASPTKDKQNSMLILQETCADASGSM
VVYAPVDIPAMHLVMSGGDSSCVALLPSGFAILPAGPSIGADHKMGGSLLTVAFQILANS
QPSAKLTVESVETVSNLISCTIKKIKTALHCDV
>Oshox28
MERQGLDLGLSLGLGLTTAATWPAAGFCLNSGMAEQEVIRRDDVVAATAAEDERFACSPG
SPVSSGSGKRGSGSGSGDEVDDAGCDVGGGGARKKLRLSKDQAAVLEECFKTHHTLTPKQ
KVALAKSLNLRPRQVEVWFQNRRARTKLKQTEVDCEHLKRWCDQLADDNRRLHKELAELR
ALKATPTPPAAAPPLTTLTMCLSCKRVANAGVPSPAAAIFPGHPQFLCGFRDHAGAASSS
YGGASSGLAKAVRAAR
>Oshox2
MMDLGLSLGLGLASQGSLTSSTTTTSSPGAGSSSPWAAALNSIVGDVRRDQAAAHAAAAV
GVGVGGEEMYQGRASTSPDSAAALSSASGKRERELERSGSGVDDDDGADGAGGRKKLRLS
KDQAAVLEECFKTHSTLNPKQKVALANRLGLRPRQVEVWFQNRRARTKLKQTEVDCEYLK
RWCERLADENKRLEKELADLRALKAAPSPASASAMQPSSSAAATLTMCPSCRRVATAGAP
HQPNHQQCHPKSNTTISSSSTAAAAVAVAGGNVLPSHCQFFPAAAAAADRTSQSTWNAAA
PLVTRELF
>Os06g10600
MDFGDEPEGSDSQRRRKRYHRHTPRQIQQLEAMFKECPHPDENQRAQLSRELGLEPRQIK
FWFQNRRTQMKAQHERADNCFLRAENDKIRCENIAIREALKNVICPTCGGPPVGEDYFDE
QKLRMENARLKEELDRVSNLTSKYLGRPFTQLPPATPPMTVSSLDLSVGGMGGPSLDLDL
LSGGSSGIPFQLPAPVSDMERPMMAEMATRAMDELIRLAQAGDHIWSKSPGGGVSGGDAR
ETLNVDTYDSIFSKPGGSYRAPSINVEGSRESGLVLMSAVALADVFMDTNKWMEFFPSIV
SKAHTIDVLVNGMGGRSESLILMYEELHIMTPAVPTREVNFVRYCRQIEQGLWAIADVSV
DLQRDAHFGAPPPRSRRLPSGCLIADMANGYSKVYAMDNVPHAMVFWFRLADDVAHARVE
EKSPINVLYRDLVLSGAAFGAHRWLAALQRACERYASLVALGVPHHIAGVTPEGKRSMMK
LSQRMVNSFCSSLGASQMHQWTTLSGSNEVSVRVTMHRSTDPGQPNGVVLSAATSIWLPV
PCDHVFAFVRDENTRSQGLNASQNSMLILQESCTDASGSLVVYSPIDIPAANVVMSGEDP
SSIPLLPSGFTILPDGRPGSAAGASTSSAGPLAAARGGGGGGAGGGSVVTVAFQILVSSL
PSSKLNAESVATVNGLITTTVEQIKAALNCSAHGHHP
>Oshox18
MEGEDLGSWLGLGIGGGGYAYGGDDCRRSPSSPSPVQMLFSQHVKEEITRGYDHGRDEEQ
ASGSKIMKGERGARLRVMRSIRNSGGDGSRSRVLSLGDDGGDGGSGGGGGGGTRKKLQLT
KEQSTLLEDSFRVHNILSHAQKHELARQLKLKPRQVEVWFQNRRARTKLKQTEVDCEFLK
RCCESLTEENKQLKHELMELRRLASPAAAAAGSQLYVQFPRAAAAAMVNVCPSCEKVTVM
GGGGGETGKSSSSYSS
>Oshox14
MDRYGEKQQQQQMFASYVDASLLAASGEVQGERPRARRRRRRGARCVGGGGGGGEVDGGD
PKKRRLSDEQVEMLELSFREERKLETGRKVHLASELGLDPKQVAVWFQNRRARHKSKLLE
EEFSKLKHAHDAAILHKCHLENEVLRLKERLVVAEEEVRRLRSAAGSHTASGEGGDIMGL
GGSGACVAGSPSSSFSTGTCQPPSFGGGDHLGDDDLVYVPEYGGYADNSVVEWFSLYGLI
>Os08g04190
MQSLLDGHHHQLPSLLQQHHNGHHLLDQHQQHQHQLPPQATTTSESDGRAPRDELEMSKS
GGSDNLESGGGGGGGGSGGDQDPNQRPRKKRYHRHTQHQIQELEAFFKECPHPDDKQRKE
LSRELGLEPLQVKFWFQNKRTQMKTQHERHENNALRAENEKLRAENMRYKEALANASCPN
CGGPAAIGEMSFDEHHLRLENARLRDEIDRISAIAAKYVGKPAAAVSAAYPPLPPSNRSP
LDHMGIPGAGADVFGADFDKPLVIELAVAAMEELVRMAQLGEPLWAPALGGEALGEEEYA
RTFPRGLGPKSPELRSEASRETAVVIMNHVSLVEMLMDVGQWTALFSSIVSRAATLEVLS
TGVAGNHNGALQLMSAEFQMPSPLVPTRETQFLRYCKQHPDGTWAVVDVSLDGLRAGAGG
GCQPAAARGHRRRPSGCLIQEMPNGYSKVTWVEHVEADDQMVHNLYKPVVNSGMAFGARR
WVATLERQCERLASAMASNVASSGDAGVITTSEGRRSMLKLAERMVASFCGGVTASTTHQ
WTTLSGSGAEDVRVMTRKSVDDPGRPPGIILNAATSFWLPVPPSRVFDFLRDDSTRSEWD
ILSNGGVVQEMAHIANGRDHGNAVSLLRVNNANSNQSNMLILQECCTDATGSYVIYAPVD
VVAMNVVLNGGDPDYVALLPSGFAILPDGPDGGGGSLLTVAFQILVDSVPTAKLSLGSVA
TVNSLIACTVERIKAAITGDNGVAPPCPR
>Os08g08820
MTPARRMPPVIGRNGVAYESPSAQLPLTQADMLDSHHLQQALQQQYFDQIPVTTTAAADS
GDNMLHGRADAGGLVDEFESKSCSENVDGAGDGLSGDDQDPNQRPRKKRYHRHTQHQIQE
MEAFFKECPHPDDKQRKELSRELGLEPLQVKFWFQNKRTQMKNQHERHENAQLRAENDKL
RAENMRYKEALSSASCPNCGGPAALGEMSFDEHHLRVENARLRDEIDRISGIAAKHVGKP
PIVSFPVLSSPLAVAAARSPLDLAGAYGVVTPGLDMFGGAGDLLRGVHPLDADKPMIVEL
AVAAMDELVQMAQLDEPLWSSSSEPAAALLDEEEYARMFPRGLGPKQYGLKSEASRHGAV
VIMTHSNLVEILMDVNQFATVFSSIVSRASTHEVLSTGVAGNYNGALQVMSMEFQVPSPL
VPTRESYFVRYCKNNSDGTWAVVDVSLDSLRPSPVQKCRRRPSGCLIQEMPNGYSKVTWV
EHVEVDDSSVHNIYKPLVNSGLAFGAKRWVGTLDRQCERLASAMASNIPNGDLGVITSVE
GRKSMLKLAERMVASFCGGVTASVAHQWTTLSGSGAEDVRVMTRKSVDDPGRPPGIVLNA
ATSFWLPVPPAAVFDFLRDETSRSEWDILSNGGAVQEMAHIANGRDHGNSVSLLRVNSAN
SNQSNMLILQESCTDASGSYVVYAPVDIVAMNVVLNGGDPDYVALLPSGFAILPDGPSGN
AQAAVGENGSGSGGGSLLTVAFQILVDSVPTAKLSLGSVATVNSLIACTVERIKAAVCRD
SNPQ
>Os08g19590
MNGELKLMASYVSKLKFILQKDQQQEPHTANLLVLLGSSNQDKRNGLSQGENRMDTCTRK
KPRRYQLLTMQQKETLNRAFQSCPNPDRNDLKKLAKELNMTETQIKYWFQNCRTKMKKFK
NNEERKLLQKENEELKKENAELRNRMKNSTCRACDLPLFHIDCRHWENPMLNKGNHGVTS
NLIPQAVSSLLPSSSGFVASGSNLSSNAVLMPVSAMPSSVLQPAPAVSGANFPILHNLSA
NANDGYTEKNVLLDLANRAMEEFFSLMKENESLLVKKKENGPLWLPHMDILGVESLNYQE
YLAKSRTIGQKPVDFKVVVTRDTAIVNGSCVDLVKSLLDANRWRELFPGIVASANTTKII
STGPSNLHDGLLQLMRAELQVMSPEVPVCDVTFLRQSVQFGSGLWCVVDVSIDTILPGES
KTAQSSVQTSSTAARRMEVRLLPSGCVIEEMENGYSKVTWMVHAAYDERAVPVLYHSLLR
SAKALGACRWVASLQRHSQFLSGLHKYIFCPDSTMTEVVMRRKVLYLVKQMTSSFTGLFA
SMSKATLQDGDDTHFAHQIVGGATGEPAGLLLSATTTIWLPGVNPRHVYDHLRDEQCHGE
WRCLLGEQLHQGNALPYGAPLNGETVPEFYRMVNGLHEGHAISLISPREMGGNISNTLLL
QEARTDLSGSLIVYARTDVNTVHSIMNSGLNPATVFLVSSGCAILPDCLESFPLHPAATA
DQAGTSSAAIASRSETGGSFVTVTYQMFFSSQGGAAPASSSIHQGRDALKKATDIFKVVL
DTLTVA
>Oshox5
MDPGRVVFDSGVARRACPGGAQMLLFGGGGSANSGGFFRGVPAAVLGMDESRSSSSAAGA
GAKRPFFTTHEELLEEEYYDEQAPEKKRRLTAEQVQMLERSFEEENKLEPERKTELARRL
GMAPRQVAVWFQNRRARWKTKQLEHDFDRLKAAYDALAADHHALLSDNDRLRAQVISLTE
KLQDKETSPSSATITTAAQEVDQPDEHTEAASTTGFATVDGALAAPPPGHQQPPHKDDLV
SSGGTNDDGDGGAAVVVFDVTEGANDRLSCESAYFADAAEAYERDCAGHYALSSEEEDGG
AVSDEGCSFDLPDAAAAAAAMFGAAGVVHHDAADDEEAQLGSWTAWFWS
>Oshox27
MELGLSLGDAVTVADGGRLELVLGLGVGVGAGVRRGEEEERGRREDVVGAGRWAAMAAAS
PEPSVRLSLVSSLGLHWPSETGRSEAAARGFDVNRAPSVAAGAPGMEDDEEGPGAAPALS
SSPNDSGGSFPLDLSGQGLRGHAEAAAQGGGGGGGGERSSSRASDDDEGASARKKLRLSK
EQSAFLEESFKEHSTLNPKQKVALAKQLNLRPRQVEVWFQNRRARTKLKQTEVDCEYLKR
CCETLTEENRRLHKELAELRALKTARPFYMHLPATTLSMCPSCERVASNPATASTSAPAA
ATSPAAAPTAAARTAVASPEPHRPSSFAALFAAPLGFPLTAAQPRPPPPASNCL
>Oshox20 
MRSPAALLPVVADGGGGVGVEEEMDVDEDMAMCGGRGGGGGEKKRRLSVEQVRALERSFE
TENKLEPERKARLARDLGLQPRQVAVWFQNRRARWKTKQLERDYAALRQSYDALRADHDA
LRRDKDALLAEIKELKGKLGDEDAAASFSSVKEEEDPAASDADPPATGAPQGSSESDSSA
VLNDAEILPHKPAPAAAADAAASEETEAVVTGAALLHHAEVFFHGQLLKVDDDEAAFLGD
DGAACGGFFADEHLPSLPWWAEPTEQWTT
>Oshox25
MAASSEVSIDPDQWFYIYSLERVAYVCERVGSPVMEEAELRRRRRKRPFLTTTHDELELQ
MEDLVDELYGVDEQGSSSAAARKRRLTAEQVRALERSFEEEKRKLEPERKSELARRLGIA
PRQVAVWFQNRRARWKTKQLELDFDRLRAAHDELLAGRTALAADNESLRSQVILLTEKLQ
ANGKSPSPSPAPAEQTAVPAAPESAKSFQLEEGRRLYDAAGSTTTTNGGGGGVAMPAARV
AAARAASNDSPESYFAGARSPPSSSEDDCGGAGSDDDYPSSSVLLPVDATLVGDAFEHAV
AATVAADEEAPLNSWEWFWN
>Oshox11
MELGLSLGEAMADAGRELVLGLGMGRREEAAEAGRRDHEVRRELEFGSMSSRCGGSSPEP
TVRLTLLPMVPGLGLPWPPPPPPSSESRHLEASTRGFDVNRPPSSGGGGGGGGAEEEQDD
VAGAALSSSPNNSAGSFPMDDFSGHGLGGNDAAPGGGGGDRSCSRASDEDDGGSARKKLR
LSKEQSAFLEESFKEHSTLNPKQKLALAKQLNLRPRQVEVWFQNRRARTKLKQTEVDCEY
LKRCCETLTEENRRLQKELAELRALKTVHPFYMHLPATTLSMCPSCERVASNSAPATASS
AATSSTAAPPAAPSSGGIAATSSSAAAAAAPDHRPSSFAALFSSPRGFPLSVAPQAQPPT
SS
>Oshox4
MKRPGGAGGGGGSPSLVTMANSSDDGYGGVGMEAEGDVEEEMMACGGGGEKKRRLSVEQV
RALERSFEVENKLEPERKARLARDLGLQPRQVAVWFQNRRARWKTKQLERDYAALRHSYD
SLRLDHDALRRDKDALLAEIKELKAKLGDEEAAASFTSVKEEPAASDGPPAAGFGSSDSD
SSAVLNDVDAAGAAPAATDALAPEACTFLGAPPAAGAGAGAAAAASHEEVFFHGNFLKVE
EDETGFLDDDEPCGGFFADDQPPPLSSWWAEPTEHWN
>Os09g35760
MSFGGMFDGAGSGVFSYDAGGGGGGGGVHNSRLLPTPPVPKPGGGFAAPGLSLGLQTMDG
SQLGDVNRSLAMMGNGGSGSGGDGDSLGRGREEENDSRSGSDNLDGASGDELDPDNSNPR
KKKKRYHRHTPQQIQELEAVFKECPHPDEKQRMELSRRLNLESRQVKFWFQNRRTQMKTQ
IERHENALLRQENDKLRAENMTIREAMRNPMCASCGGAAVLGEVSLEEQHLRIENARLKD
ELDRVCALAGKFLGRPISSISSPGPPSLQACSGLELGVGSNGGFGLGALGASAAMQSIPD
LMGGSSGLTGGPVGSAAMRLPAGIGGLDGAMHAAAADGGAIDRAVLLELALAAMDELVKV
AQMDEPLWLPSLDGGFETLNYDEYHRAFARVVGQCPAGYVSEATRESGIAIISSVDLVDS
LMDAPRWSEMFPCVVARASTTDIISSGMGGTRSGSIQLMHAELQVLSPLVPIREVVFLRF
CKQHAEGLWAVVDVSVDAVLRPDQNGGGGSSSSSYMGCRLLPTGCIVQDMNNGYSKVTWV
VHAEYDETAAHQLYRPLLRSGQALGARRWLASLQRQCQYLAILCSNSLPARDHAAITPVG
RRSMLKLAQRMTDNFCAGVCASAAQKWRRLDEWRGEGGGGGGGGGGDGEDKVRMMARHSV
GAPGEPPGVVLSATTSVRLPGTLPQRVFDYLRDEQRRGDWDILANGEAMQEMDHIAKGQH
HGNAVSLLRPNATSGNQNNMLILQETCTDSSGSLVVYAPVDVQSMHVVMNGGDSAYVSLL
PSGFAILPDGHNNGASPSPAEVGSGASPNSAAGGGGGSNNTGSLVTVAFQILVNNLPTAK
LTVESVDTVSNLLSCTIQKIKSALQASIISP
>Oshox6
MDGEEDSEWMMMDVGGKGGKGGGGGGAADRKKRFSEEQIKSLESMFATQTKLEPRQKLQL
ARELGLQPRQVAIWFQNKRARWKSKQLEREYSALRDDYDALLCSYESLKKEKLALIKQLE
KLAEMLQEPRGKYGDNAGDDARSGGVAGMKKEEFVGAGGAATLYSSAEGGGTTTTTTAKL
MPHFGSDDVDAGLFLRPSSQHHPPPPHAGAGFTSSEPAADHQSFNFHSSWPSSTEQTCSS
TPWWEFESE
>Oshox15
MAQDDEDVGLALGLSLGSGGHRRQRESRDEAPSSAAASLLTLRLPAESGGQPQVVVKREV
VRAEEEEYEYEYERALYSSSAAAADDDEGCNSRKKLRLSKEQSALLEDRFKEHSTLNPKQ
KVALAKQLNLRPRQVEVWFQNRRARTKLKQTEVDCELLKRCCETLTEENRRLHRELQQLR
ALTHSTAAGFFMATTLPVPAATLSICPSCERLATAAAAGASPTAAADRTNKPTAPHLFSP
FAKSAAC
>Oshox8
MKRPSCRGSSMAIIHDTSDQQEDNMRSYMDGGGAAAYEEEEEEVEDDDGGGGGGGGGGGG
GLGEKKRRLAAEQVRALERSFEADNKLDPERKARIARDLRLHPRQVAVWFQNRRARWKTK
QIERDFAALRSRHDALRLECDALRRDKDALAAEIADLRDRVDGQMSVKLEAVAADEHQPP
PPPPPPPLAYNSKVVDGSTDSDSSAVFNEEASPYSGAAIDHHHHQTPASYDTAGFTSFFA
PSTTLTSSLSFPSMFHASSHFDGHQELLVGGGGAGAVADADLGGAGFFAGDEHAGGLSWY
GAEGW
>Oshox23
MASNGAAAGAMAPFFPPNFLLQMQQPLPLHHQHLQDHAHGGHGGHHLLPPPPPSLSPFLP
DLAMDAPPPPMYEASGGDGGGGGAASEDEEDGCGGGGGGGGGEKKRRLSVEQVRTLERSF
ESGNKLEPERKAQLARALGLQPRQVAIWFQNRRARWKTKQLEKDFDALRRQLDAARAEND
ALLSLNSKLHAEIVALKGGAAAAGGGGSSCRQEAASELINLNVKETEASCSNRSENSSEI
NLDISRPAPPPPPPPANESPVNRGIPFYASIGRGGAGGVDIDQLLLRGGHSPSPAAVTTP
PPPKMELGITGNGGGADAAAAGAGSFGGLLCGAVDEQPPFWPWADGHHHFH
>Oshox9
MAAAVAMRSGSGSDGGGGGYDKAGMDSGKYVRYTPEQVEALERVYAECPKPSSSRRQQLL
RDCPILANIEPKQIKVWFQNRRCRDKQRKEASRLQAVNRKLTAMNKLLMEENERLQKQVS
QLVHENAYMKQQLQNPSLGNDTSCESNVTTPQNPLRDASNPSGLLTIAEETLTEFLSKAT
GTAVDWVPMPGMKPGPDSFGIVAVSHGCRGVAARACGLVNLEPTKIVEILKDRPSWFRDC
RSLEVFTMFPAGNGGTIELVYMQMYAPTTLVPARDFWTLRYTTTMEDGSLVVCERSLSGS
GGGPSTASAQQFVRAEMLPSGYLVRPCEGGGSIVHIVDHLDLEAWSVPEVLRPLYESSRV
VAQKMTTAALRHIRQIAQETSGEVVYALGRQPAVLRTFSQRLSRGFNDAISGFNDDGWSV
MGGDGIEDVIIACNAKKVRNTSTSANAFVTPGGVICAKASMLLQSVPPAVLVRFLREHRS
EWADYNFDAYSASSLKTSSCSLPGLRPMRFSGSQIIMPLAHTVENEEILEVVRLEGQALT
HDDGLMSRDIHLLQLCTGIDEKSMGSCFQLVSAPIDELFPDDAPLISSGFRVIPLDMKTD
GTPAGRTLDLASSLEVGSTAQPTGDASMDDCNLRSVLTIAFQFPYEMHLQDSVATMARQY
VRSIVSSVQRVSMAISPSRSGLNAGQKIISGFPEAPTLARWICQSYQFHLGVELLRQADD
AGEALLKMLWDYEDAILCCSFKEKPVFTFANEMGLNMLETSLVALQDLSLDKIFDEAGRK
ALYNEIPKLMEQGYVYLPGGVCLSGMGRHVSFEQAVAWKVLGEDNNVHCLAFCFVNWSFV
>Oshox1
MEMMVHGRRDEQYGGLRLGLGLGLSLGVAGGAADDEQPPPRRGAAPPPQQQLCGWNGGGL
FSSSSSDHRGRSAMMACHDVIEMPFLRGIDVNRAPAAETTTTTARGPSCSEEDEEPGASS
PNSTLSSLSGKRGAPSAATAAAAAASDDEDSGGGSRKKLRLSKDQAAVLEDTFKEHNTLN
PKQKAALARQLNLKPRQVEVWFQNRRARTKLKQTEVDCELLKRCCETLTDENRRLHRELQ
ELRALKLATAAAAPHHLYGARVPPPTTLTMCPSCERVASAATTTRNNSGAAPARPVPTRP
WPPAAAQRSSA
>Os10g42490
MRRMFGDCQVLSSMAAMAGAASSADALFASPLIPNPALAGFMSSSAAMPFHHFSNAAATL
IPKEEGLMGGLHVAKDEGMDLEMDMELSGGSGSAHLDGLLSFADVDDDHKPQHSGHDQPP
DAAQPSGAAGGNAKKKRYHRHTAHQIQQMEALFKECPHPDDKQRLKLSQELGLKPRQVKF
WFQNRRTQMKAQQDRADNVILRAENENLKSDNFRLQAAIRNVVCPNCGHAAVLADMSYEE
QQLRIENARLKDELDRLACIATRYGGGGGRQPVLSTSALSCISAPPPVLMPPLDLDMNVY
SRHFAEQAPVMGCGDLIPPPVVPQHDGAAAYMGAMMAPVQEQDKQLVVDLAATAADQLAR
MCRAGEPLWVRQRGAEVMAVEEHARMFSWPVDGAKQGDGGAVARAEGTRDNAVVIMNSIN
LVDAFLDANKWMELFPSIVCKARTIQIINHGAASGHLGSGTLLLMQAEVQFLSPLVAARE
VVFFRYCVHNADEGSWAIVDFPAEGFEEGLLQASVVRCRRRPSGCIIQDMPNGYSRVVWV
EHMEMVGEEKPLQPVFRDYVASGAAFGATRWLSILQRQCERLASELARNIADLGVIRTPE
ARTNMMKLSQRMITTFCANISASGTQSWTALSDSTQDTIRVTTRKNTEPGQPSGVILTAV
STSWLPFTHQQVFELLADEQQRCQLEILSNGGSLHEVAHIANGSHPRNCISLLRINAASN
SSQNVELLLQESSTHPDGGSLVVFATVDVDAIQVTMSGEDPSYIPLLPLGFAIFPATSPS
PAAAPTISSSTTTTTGNGNGETSSTPPRNSSSNNNNADELLPPNGCLLTVGMQVLASAVP
SAKLNLSSVTAINSHVCNAIHQITAALKSSAGGAGGEPASDQ
>Oshox33
MAAAAVGGRGERLSSSSPTAAAPQVDAGKYVRYTPEQVEALERVYTECPKPSSLRRQQLI
RECPILSNIEPKQIKVWFQNRRCREKQRKEASRLQTVNRKLNAMNKLLMEENDRLQKQVS
RLVYENGYMRTQLHNPSAATTDTSCESVVTSGQHHQQQNPAVLHPQRDANNPAGLLAIAE
ETLAEFMSKATGTAVEWVQMVGMKPGPDSIGIIAVSHNCSGVAARACGLVSLEPTKVAEI
LKDRPSWYRDCRCVDIIHVIPTGNGGTIELIYMQTYAPTTLAAPRDFWTLRYTSGLEDGS
LVICERSLTQSTGGPSGPNTPNFIRAEVLPSGYLIRPCEGGGSMIYIVDHVDLDAWSVPE
VLRPLYESPKILAQKMTIAALRHIRQIAHESSGEIPYGAGRQPAVFRTFSQRLSRGFNDA
VSGFPDDGWSLLSSDGSEDITISVNSSPNKLVGSHVSPNPLFSTVGGGILCAKASMLLQN
VPPALLVRFLREHRSEWADPGVDAYSAASLRASPYAVPGLRTSGFMGSQVILPLAHTLEH
EEFLEVIRLEGHGFSHDEVLLSRDMYLLQLCSGVDENATSASAQLVFAPIDESFADDAPL
LPSGFRVIPLDTKMDGPSATRTLDLASALEVGPGGASRASVEASGTCNRSVLTIAFQFSY
ENHLRESVAAMARSYVRAVMASVQRVAVAIAPSRLGPQIGMKHPPASPEALTLASWIGRS
YRAHTGADIRWSDTEDADSPLALLWKHSDAILCCSLKPAPMFTFANNAGLDILETTLVNL
QDISLEMILDDEGRKALCSEFPKIMQQGFTYLPGGVCKSSMGRQASYEQAVAWKVLSDDD
APHCLAFMLVNWTFM
>PDF2
MYHPNMFESHHMFDMTPKSTSDNDLGITGSREDDFETKSGTEVTTENPSGEELQDPSQRP
NKKKRYHRHTQRQIQELESFFKECPHPDDKQRKELSRDLNLEPLQVKFWFQNKRTQMKAQ
SERHENQILKSDNDKLRAENNRYKEALSNATCPNCGGPAAIGEMSFDEQHLRIENARLRE
EIDRISAIAAKYVGKPLGSSFAPLAIHAPSRSLDLEVGNFGNQTGFVGEMYGTGDILRSV
SIPSETDKPIIVELAVAAMEELVRMAQTGDPLWLSTDNSVEILNEEEYFRTFPRGIGPKP
LGLRSEASRQSAVVIMNHINLVEILMDVNQWSCVFSGIVSRALTLEVLSTGVAGNYNGAL
QVMTAEFQVPSPLVPTRENYFVRYCKQHSDGSWAVVDVSLDSLRPSTPILRTRRRPSGCL
IQELPNGYSKVTWIEHMEVDDRSVHNMYKPLVQSGLAFGAKRWVATLERQCERLASSMAS
NIPGDLSVITSPEGRKSMLKLAERMVMSFCSGVGASTAHAWTTMSTTGSDDVRVMTRKSM
DDPGRPPGIVLSAATSFWIPVAPKRVFDFLRDENSRKEWDILSNGGMVQEMAHIANGHEP
GNCVSLLRVNSGNSSQSNMLILQESCTDASGSYVIYAPVDIVAMNVVLSGGDPDYVALLP
SGFAILPDGSVGGGDGNQHQEMVSTTSSGSCGGSLLTVAFQILVDSVPTAKLSLGSVATV
NSLIKCTVERIKAAVSCDVGGGA
>PHB
MMMVHSMSRDMMNRESPDKGLDSGKYVRYTPEQVEALERVYTECPKPSSLRRQQLIRECP
ILSNIEPKQIKVWFQNRRCREKQRKEAARLQTVNRKLNAMNKLLMEENDRLQKQVSNLVY
ENGHMKHQLHTASGTTTDNSCESVVVSGQQHQQQNPNPQHQQRDANNPAGLLSIAEEALA
EFLSKATGTAVDWVQMIGMKPGPDSIGIVAISRNCSGIAARACGLVSLEPMKVAEILKDR
PSWLRDCRSVDTLSVIPAGNGGTIELIYTQMYAPTTLAAARDFWTLRYSTCLEDGSYVVC
ERSLTSATGGPTGPPSSNFVRAEMKPSGFLIRPCDGGGSILHIVDHVDLDAWSVPEVMRP
LYESSKILAQKMTVAALRHVRQIAQETSGEVQYGGGRQPAVLRTFSQRLCRGFNDAVNGF
VDDGWSPMGSDGAEDVTVMINLSPGKFGGSQYGNSFLPSFGSGVLCAKASMLLQNVPPAV
LVRFLREHRSEWADYGVDAYAAASLRASPFAVPCARAGGFPSNQVILPLAQTVEHEESLE
VVRLEGHAYSPEDMGLARDMYLLQLCSGVDENVVGGCAQLVFAPIDESFADDAPLLPSGF
RIIPLEQKSTPNGASANRTLDLASALEGSTRQAGEADPNGCNFRSVLTIAFQFTFDNHSR
DSVASMARQYVRSIVGSIQRVALAIAPRPGSNISPISVPTSPEALTLVRWISRSYSLHTG
ADLFGSDSQTSGDTLLHQLWNHSDAILCCSLKTNASPVFTFANQTGLDMLETTLVALQDI
MLDKTLDEPGRKALCSEFPKIMQQGYAHLPAGVCASSMGRMVSYEQATVWKVLEDDESNH
CLAFMFVNWSFV
>PHV
MMAHHSMDDRDSPDKGFDSGKYVRYTPEQVEALERVYAECPKPSSLRRQQLIRECPILCN
IEPRQIKVWFQNRRCREKQRKESARLQTVNRKLSAMNKLLMEENDRLQKQVSNLVYENGF
MKHRIHTASGTTTDNSCESVVVSGQQRQQQNPTHQHPQRDVNNPANLLSIAEETLAEFLC
KATGTAVDWVQMIGMKPGPDSIGIVAVSRNCSGIAARACGLVSLEPMKVAEILKDRPSWF
RDCRCVETLNVIPTGNGGTIELVNTQIYAPTTLAAARDFWTLRYSTSLEDGSYVVCERSL
TSATGGPNGPLSSSFVRAKMLSSGFLIRPCDGGGSIIHIVDHVDLDVSSVPEVLRPLYES
SKILAQKMTVAALRHVRQIAQETSGEVQYSGGRQPAVLRTFSQRLCRGFNDAVNGFVDDG
WSPMSSDGGEDITIMINSSSAKFAGSQYGSSFLPSFGSGVLCAKASMLLQNVPPLVLIRF
LREHRAEWADYGVDAYSAASLRATPYAVPCVRTGGFPSNQVILPLAQTLEHEEFLEVVRL
GGHAYSPEDMGLSRDMYLLQLCSGVDENVVGGCAQLVFAPIDESFADDAPLLPSGFRVIP
LDQKTNPNDHQSASRTRDLASSLDGSTKTDSETNSRLVLTIAFQFTFDNHSRDNVATMAR
QYVRNVVGSIQRVALAITPRPGSMQLPTSPEALTLVRWITRSYSIHTGADLFGADSQSCG
GDTLLKQLWDHSDAILCCSLKTNASPVFTFANQAGLDMLETTLVALQDIMLDKTLDDSGR
RALCSEFAKIMQQGYANLPAGICVSSMGRPVSYEQATVWKVVDDNESNHCLAFTLVSWSF
V
>REV
MEMAVANHRERSSDSMNRHLDSSGKYVRYTAEQVEALERVYAECPKPSSLRRQQLIRECS
ILANIEPKQIKVWFQNRRCRDKQRKEASRLQSVNRKLSAMNKLLMEENDRLQKQVSQLVC
ENGYMKQQLTTVVNDPSCESVVTTPQHSLRDANSPAGLLSIAEETLAEFLSKATGTAVDW
VQMPGMKPGPDSVGIFAISQRCNGVAARACGLVSLEPMKIAEILKDRPSWFRDCRSLEVF
TMFPAGNGGTIELVYMQTYAPTTLAPARDFWTLRYTTSLDNGSFVVCERSLSGSGAGPNA
ASASQFVRAEMLSSGYLIRPCDGGGSIIHIVDHLNLEAWSVPDVLRPLYESSKVVAQKMT
ISALRYIRQLAQESNGEVVYGLGRQPAVLRTFSQRLSRGFNDAVNGFGDDGWSTMHCDGA
EDIIVAINSTKHLNNISNSLSFLGGVLCAKASMLLQNVPPAVLIRFLREHRSEWADFNVD
AYSAATLKAGSFAYPGMRPTRFTGSQIIMPLGHTIEHEEMLEVVRLEGHSLAQEDAFMSR
DVHLLQICTGIDENAVGACSELIFAPINEMFPDDAPLVPSGFRVIPVDAKTGDVQDLLTA
NHRTLDLTSSLEVGPSPENASGNSFSSSSSRCILTIAFQFPFENNLQENVAGMACQYVRS
VISSVQRVAMAISPSGISPSLGSKLSPGSPEAVTLAQWISQSYSHHLGSELLTIDSLGSD
DSVLKLLWDHQDAILCCSLKPQPVFMFANQAGLDMLETTLVALQDITLEKIFDESGRKAI
CSDFAKLMQQGFACLPSGICVSTMGRHVSYEQAVAWKVFAASEENNNNLHCLAFSFVNWS
FV
>Zmhdz1
MESGRLIFNAPGSGAGQMLFLDCGAGGGPGGGLLHRGGRPMLGLEEGRGVKRPFYTSPDE
LLEEEYYDEQLPEKKRRLTPEQVHLLERSFEEENKLEPERKTELARKLGLQPRQVAVWFQ
NRRARWKTKQLERDFDRLKASFDALRADHDALLQDNHRLRSQVVSLTEKLREKEATEGDA
NGAAAALPAVGVVRASVADDVEEPEPEPEPEAEAAAFEERQVKSEDRLSTGSGGSAVVDA
ADALLYNGRIGGAAVDSSVESYFPGAEVQDQYHGCGTMGPVTHGAGGIQSDDDDGAGSDE
GCSYYADEEAAAAFLSEHTHHADGDDEDAGQVSWWWMWN
>Zmhdz10
MSWRECVRNEDLSPCACVFPDDGYGVLGMEADVDVDVDEEMMAFGGGGGGEKKRRLSAEQ
VRALERSFEVENKLEPERKARLARDLGLQPRQVAVWFQNRRARWKTKQLERDYAALRRSY
DALRLDHDALRRDKDALLAEIRELKAKLGDDEDAAASFTSVKAEPAASDGPAPAGVGSSE
ISDSSAVLNDADPPVAEAPAPAPEVQGTLLVAPAGPVAGAAAANHGGVFFHGSFLKVEED
ETGLLDDDGPCGGFFAVEQPPAMAWWNEPAEHWN
>Zmhdz11
MRPMASNGMASAPSPFFPPNFLLQMQQTPSDHEHQEQHHHHHHHKHHLAAPPLHPHHNPF
LPSSQCPSLQDFRGMAPIMLGKRPMYGADVQVVGGEEVNGCGGVNEDELSDDGSQAGGEK
KRRLNVEQVRTLEKNFELGNKLEPERKLQLARALGLQPRQVAIWFQNRRARWKTKQLEKD
YDALKRQLDAVKADNDALLSHNKKLQAEILSLKGREAGGSSELINLNKETEASCSNRSEN
SSEINLDISRAPASEAPLDPTPPPGAGGGGMIPFYPPSVGGRPASAAGVDIDQLLHTSAP
KLEQHGSGGAVVVQAAETASFGNLLCGVDEPPPFWPWADHQHFH
>Zmhdz12
MDGAEDDGTEWMMHGAGGKGKGGGALDKNKKRFSDEQTKSLESMFATQAKLEPRQKLQLA
RELGLQPRQVAIWFQNKRARWKSKQLEREYSALRDDYHALLCSYESLKDEKRALLKQLEK
LAEMLHEPPQGKYYGGNADDVRSGGVGGTKEEEESTDACAGAALYSSECAGGGRFIAHFL
ADDDVGAALFRPPSSPQPTAGLLTSSGPPEHQPFQFHSGCCWPSSSAEQTCSGSQWWELE
SLSE
>Zmhdz13
MKPMATNGMAPSFYPANFLLQMQQALPHHYQQQEQHHEGHDDEDHEAAHHLLAPPPAALV
SPFLHDFGGAMAAAPPPPMLAGGFGGKRMYPDVGGMAGDDSHHLHAEPQQQQEQQASDDE
EEGSAAVGGGERKRRLSVDQVRTLERSFEVANKLEPERKAQLARALGLQPRQVAIWFQNR
RARWKTKQLEKDYDALRRQLDAARAENDALLSHNKKLQAEIMALKGGGGGGGRQEAASEL
INLNVRETEASCSENNSSEINGLDVSRPDPAAGESPAMNSYRGGLPFYASAAARADIHHQ
LLHSGGQPSPAAAAPPKMELAPGSPPATAGGGGGTFGSLLCGAAVDEPPPFWSWADGHHT
CFQ
>Zmhdz14
MKRQSKRPTASRESPETGEKQKLAFAEEEAPPARKVEPDDEAEMDEDEDELGPGLGGGRA
ARSPCGLGEKKRRLALEQVRALERCFETDNKLDPDRKARIARDLALQPRQVAVWFQNRRA
RWKTKTLERDFAALRARHDALRADCDALRRDKDALAAEIRELRQKLLPKPEATVKLEATT
GNDTAEERRQATAGAPPAGACKDGSSDSDSSVVFSDVEASPYSGGAAFEPPALAGLGAPF
LDTSVAPTGCSSPPVFVETKWQQHGPTQYPFPFDSYKACAGYGFTEEWLASSDLIGSDGG
AAGFFSEDHASSLNFNWCPSGIQGWE
>Zmhdz15
MGCEEEERLLFPSFVFPESFAEAATPGSGGEQKKARQRRRRKPRPAEGGEGADEQARKRR
LSDDQARFLELSFRKERKLETPRKVQLAAELGLDAKQVAVWFQNRRARHKSKLMEEEFSK
LRAAHDAVVLHNCHLETELLKMKDRLAEVEEEKTKLVAAAAAAAGGAAGAGSSSPSSSSF
STVTHHPAAALQVGQFGVEPEEAADLAYMTEYAYNSYMNMMDLAPAYFGGVVYDYDHFN
>Zmhdz16
MKRPTSRGSSMVSGQATTDLQEDSCRSMEPHGVDGDATAAAERDDVDAGAYDEEVDEEEE
LAGSRGGLGEKKRRLAADQVRALERSFEVDNKLDPERKARIARDLSLHPRQVAVWFQNRR
ARWKTKQIERDFAALRVRHDALRVECDALRRDKDALAAEIKELRGMVEKQMEVKLESAAE
ELLPVATRSAAAAAVYNKDGSTDSDSSAVFNEEASPYPYSGAALDHQQQQETSHPLGFTG
FTSFLTSSFPSVYHGDSHLDQEADGFFSAAAAGDGFFAEEQSAGIGSWYGGEGW
>Zmhdz17
MAAWVSCLHLWPLSLSLSLSLSTPSLTPVLQSCSARKEIGITANSFVRATRLLLFQDPCR
SLTIESPPFPNPFQSSAAKCRSQMKRQSKRPTASRDSPETGTVDKQLALAESLTARKTEP
DELGEKKRRLAPDQVRALERCFEADNRLDPDRKARVARDLALNPRQVAVWFQNRRARWKA
KALHRDFAALRARHDALRRDKDALAAEIRELRQKLAEPAAVKTEATGSDTAEARPTTTTT
AGAPAPPAGGCKDGSSDSDSSVVLNDDVDASPYSGAAFEQPGAFAGFGAPFLAASAAAAP
PPTGCSSPPVFETKWQHGPTTYAFESYKSCCAGYGFTEEWLASSDVVGSDGAAGFFSEDH
ASSLNFSWCASGAQDWE
>Zmhdz18
MLLLLSNLCLSLLAPLLPPHLPPFLVPVPVHWLAMGSTSPSGLELTMAVPGLSSSSGSEG
FGCNNNNGSGNGNNMRDLDMNQPASGGEEEEFPMGSVEEEEDERGGAGGPHRAKKLRLSK
EQSRLLEESFRLNHTLTPKQKEALAVKLKLRPRQVEVWFQNRRARTKLKQTELECEYLKR
CFGSLTEENRRLQREVEELRAMRVAPPTVLSPHTRQPLPASALTMCPRCERITAATAART
PRPPPAASPFHPRRPSAAF
>Zmhdz19
MMPQASASLDLGLSLGLTLTSQGSLSSSTTTAGSSPWAAALSSVVADVARARGDAYAQHH
AGAAMTMRASTSPDSGDTTTAKREREGELERTGSGGVRSDEEDGADGGAGGRKKLRLSKD
QAAVLEECFKTHSTLNPKQKVQLANRLGLRPRQVEVWFQNRRARTKLKQTEVDCEYLKRW
CDRLADENKRLEKELADLRALKAAPPSSAAAQPASAAATLTMCPSCRRVAAAASHHHQPP
PPQCHPKPTVAAGGGSVVPRPSHCQFFPAAAVDRTSQGTWNTAAPPLVTRELF
>Zmhdz2
MDPSAVSFDSGGTRRGGGAQMLLFGGGGSANSNGFFRGVPMAVLGMDDATRVGKRPFFTT
HEELLEEEYYDEQAPEKKRRLTAEQVQLLERSFEEENKLEPERKTELARRLGMAPRQVAV
WFQNRRARWKTKQLETDYDRLKAAYDALAADHQGLLADNDNLRAQVISLTEKLQGKETYP
SATTAAQEVDQPDEHTAVSGTEELLAQQLKDNLHSSGDCTGHGTLSSEEDDGGVVSDEGC
SFALPDAMFAAGFTHHGAEEVQLANWTSMFWN
>Zmhdz20
MADSGSDLVLGLGMGVGVRREEETQRGRRDREARRELEFETGRCARPSPEPAVRLTLLPG
LVPSLGLPWPLSSETNREVSTRGFDDVNRALSVAGAGAEEDEAAVAAATAAASSSPNNSS
GSFAMDISAQGQGQGQDQAAPAADRACSRASDEDDGGSARKKLRLSKEQSAFLEESFKVR
ATPNPKQKLALARQLNLRARQVEVWFQNRRARTKLKQTEVDCEHLKRCCETLTGENRRLH
KELAELRALKAVRPLLHMHLPATTLSMCPSCERVASTSSAAPAAPAPASPSPAAGAGIAA
SAPDPDQRPSSSFAA
>Zmhdz21
MAPQSLDLGLSLGLGVAAFQPSFCHPAGNDAAEREASPTADERERRCSPAGSPTSSGSGK
RVAAERSAGSGSGDEDDDGGARKKLRLSKDQAAVLEECFKTHHTLTPKQKAALASRLGLR
ARQVEVWFQNRRARTKLKQTEVDCEYLRRWCEQLAEENRRLGKEVAELRALSAAPAPAAP
LTALTMCLSCRRVSSSSCSSSPPNTHAHAAAAGTGRSVAAAAATTLPAHRQFLCGFRDGG
AAAAAVYGTSSALAKALRAAR
>Zmhdz22
MYSCTRAMEEEGVGKSWLGLGIGGGGDLMKRNNRPPVQLDDLLSFPPQSVAAASKKQAEK
GGGGRKRHKIVVTADEDGRQSPHGGARKKLRLTKAQSTLLEDTFRAHNILSHAQKQELAR
QVNLSARQVEVWFQNRRARTKLKQTEADCEVLKRYCERLTGENQRLRLELAQLQRSPAAE
EAGFYVQSSFPFPPLATAMASVCPSCDKVVAVTSGKSSTSYSS
>Zmhdz23
MEEEGVGKSWLALGIGGGDLMKRNNRPPVQFDLLFPPQSVKEEGAASKKAEKGGGRKRLK
VVTADEDGRQSPHGGPGPSDGSGAGARKKLRLTNEQSTLLEDTFRAHNILSNAQKQELAR
QVDLSARQVEVWFQNRRARTKLKQTEVDCEILKRCCESLTGENQRLRLELAQLQRSAAAA
AEAGLYVQSSFPPLATATATASVCPSCDKIEQSRFIFCLVKE
>Zmhdz24
MSSLTTAASSSSSMEEHCYSVSAEEVVGTHLSLGIGGGGGGGDKRMLTTLPPSRTVVQLF
GEVLSVQDGDEAQALRHHHTGRPTAASRKKKRRDAAAGGASATDAAANGHHHQSKKTKTT
AARRDDGGGGGGGGRKKLRLTAAQATLLEDSFRAHNILSHGEKQELARQAGLSARQVEVW
FQNRRARTKLKQTEVDCDLLRRWCARLSDDNDRLRRDLADLRRAAAASAGLGAVVCCASC
GADRQLALAAAADNVLPSVASPSHSPHLT
>Zmhdz25
MDIMALNARDEEQYGNNHLGLGLSLSLGLGVATAAPVEVEPPPPPRQQQQRAISVAPITS
LPAPQWWKWNGPGLFFGTTMDQQQQPAAARHGHEMPFLRGVDVNRAPAGDTRRGSCSEDD
EEPGGASSSPNSTLSSSLSGKRAAPARSGGEVADHTPRAGGGSDDEDSGGGSRKKLRLSK
DQAAVLEESFKEHNTLNPKQKAALAKQLNLKPRQVEVWFQNRRARTKLKQTEVDCEFLKR
CCETLTEENRRLQREVAELRVLKLVAPHHYARMPPPTTLTMCPSCERLASASASADQAGR
AGPCWGPLPVFVDGPARRP
>Zmhdz26
MLPCLLPFAGPLTCARQTAVPKGQNQARVLAACSVTRLAELSHSHAVATLSPQLLLHNAR
SSICRRYKPSLPSLYYGRLLLLLLVGVELFLGAGMELGLSLGDAAVPDAGRAAPELGLGL
GVGIGSNAAGTGRGSKAAGTTGTTGWWAAPATPESAVRLSLVSSLGLQWPPPDGGICHVG
RDEAPARGFDVNRAPSVAGSALALEDDEEEPGAAALSSSPNDSAGSFPLDLGGPRAHAEG
AAARAGGERSSSRASDEDEGASARKKLRLSKEQSAFLEESFKEHSTLNPKQKAALAKQLN
LRPRQVEVWFQNRRARTKLKQTEVDCEYLKRCCETLTEENRRLHKELAELRALKTAPPFF
MRLPATTLSMCPSCERVASGPSPASTSAPASSTPPATAATTAISYAAAAAAPVRADHRPS
SFAALFAATRSFPLASQPRPPAPASNCL
>Zmhdz27
MTSPLLVSYPSSILDMELELSLGDSRAPAKSASTPAALTPIHAGAGGEGHELALELGVGA
AKRAEQDNQKTPVQPEHVQEEEEEEETCPYSESPAELSLIGCPLLPAASAEIGSVNSSEV
CVRRGFGVDAVLVDGGDAAQGRPALSTSFLPSEFLVRRQADDQEAAAEDEEMSGVGGGAR
KKLRLSKEQSAFLEDSFKAHSTLTPKQKSDLAKRLKLRPRQVEVWFQNRRARSKLKQTEV
DCEYLKRWCEKLAQENRRLQREVAELRRLCSAAYPFYGAAAGFGVATARVCPSSCDNDVS
EAAISGAPSAAAPPPSTLFASWPPHFGPFTVVVPPLLRRQPSATTS
>Zmhdz28
MYSTREEEGVGKSWLGLGIGGGSGGCDLMQRNNRPPVQFDLLFPPQGVVEGVAASKKAEK
GGGGRKRLKVVTGTADEDGQQPPGARKKLRLTKAQSTLLEDTFRAHSILSNAQKQELARQ
VDLSARQVEVWFQNRRARTKLKQTEADCEILKRCCESLTGENQRLRLELAQLQGSEAGLY
LQSSFPPLAAAMASVCPSCDKVITVASGGETSGRSSTSYSS
>Zmhdz29
MAPQSLDLGLSLGLGVAAFQPSSFCHPGNAVVVPAAAEREASPAAAEERERRCSPAGSPV
SSGSGSGNKRGAAERSAGAGAGSGDEDDDGAARKKLRLSKDQAAVLEECFKTHHTLTPKQ
KVALASSLGLRPRQVEVWFQNRRARTKLKQTEVDCEYLKRWCEQLAEENRRLGKEVAELR
ALSAAPAAPLTTLTMCLSCRRVASSSPPSSSSSPNIPGAAAASGGSMASPAAAAATLPAH
RQFFCGFRDAGAAAAAYGTASSGLAKPVRAAR
>Zmhdz3
MHPSAVSFDSGDGRRRGGAQMLLFGGGGSANSNGFFRGVPMAVLAMDDATRVGKRPFFTT
HEELLEEEYYDEQAPEKKRRLTAEQVQLLERSFEEENKLEPERKTELARRLGMAPRQVAV
WFQNRRARWKTKQLETDYDRLKAAYNALAADHQGLLADNDSLRAQVICLTEKLQGKETSL
SATIAAQEVDQPNEHTTGTEKLLAQQLKDDLHSSCGCTGHGALSSEEEDGGVVSDEGCNF
DLPDAMFAVGVTNHGAEEAQLANWTSWFWN
>Zmhdz30
MAQEDVHLDDAGLALGLSLGGGGGGGASAAARHGTSRSRLSTEAPRTLEPPSLTLSMPDE
ATATATGGSGGSGGAARSVSSRSVEGVKRERVDDAEGERASSTAAAARAGAGAEDDDDGS
TRKKLRLTKEQSKLLEDRFKDHSTLNPKQKIALAKQLKLRPRQVEVWFQNRRARTKLKQT
EVDCELLKRCCESLSEENRRLQRELQELRALKQLAGPHPHQAPSSSPAAATQGVPVPVPV
PPPLYVQMQMQLPMPAATLSLCPSCERLRGGPKAEPDRPQAATHRFFNPFTHSAAC
>Zmhdz31
MEKEEGFGKSWLGLGIGGGGRDLNLMKRSRPLRPVRLDLLFPPSVEGGEAAARSRKAGAG
ALRNMSLKQVAGDDDGGQSSHGGPSPSDDDDGAGARKKLRLTTEQSKLLEDTFRAHNILS
HAQKHEVARQVDLSARQVEVWFQNRRARTKLKQTEVDCETLRRWRESLADENLRLRLELE
QLQRWATAAAVCFLNQFFTCSNPDNVQKEVPSDLEELYLERQNPSNPDNVQKEVPSDLEE
LYLQRQNPSFLLVVILITYRKKSQVILKNYTFNGKIQGYKVLMEPVVLNRERAAADRLKR
LPM
>Zmhdz32
MEQEEVGLALGLSLGSGHHHQELKPQHPSHPCAALLEPSLSLSGPATKDDGPTAPVRRFA
AVKRELQTMEGNDDEATGRVLVYSVASSAVVTADDDEGCNSSRKKLRLSKEQSALLEDHF
KEHSTLNPKQKAALARQLNLSPRQVEVWFQNRRARTKLKQTEVDCEILKRCCETLTEENR
RLHRELQQLRALSHPHPHPAAFFMPTAAAAALSICPSCQRLVATGASAAAATTAGADNKP
KAGGPGGRAPHVFSPFTNSAAC
>Zmhdz33
MELALSLGETMADAGRDLMLGLGMGVGVRREEEAQRGRRDREVRRELEFTARSARSSPEP
AVRLTLLHGLGLPWPPPPSSETNRHLEASARGFDVNRAPSLSAAGGAAEEDEEQDEAAAA
AASSSPNNSASSFPTDFSAQGQVAPGADRACSRASDEDDGGSARKKLRLSKEQSAFLEDS
FKEHATLNPKQKLALAKQLNLRPRQVEVWFQNRRARTKLKQTEVDCEYLKRCCETLTEEN
RRLQKELSELRALKTVHPFYMHLPATTLSMCPSCERVASNSAPAPASSPSPATGIAAPAP
EQRPSSFAALFSSPLNRPLAAQAQPQPQAPANS
>Zmhdz34
MMERVEDLGLSLSLSSSLASPRTHHVATMLLRAPEKRFLEMPLLLPAKRTTEVTGEDGLR
GGSDEEDGGCGIDGSRKKLRLSKDQSAVLEDSFREHPTLNPRQKAALAQQLGLRPRQVEV
WFQNRRARTKLKQTEVDCEYLKRCCETLTEENRRLQKEVQELRALKLVSPHLYMHMSPPT
TLTMCPSCERVSSSNGNSAAATAAARARAGAGAGAIVCHPIDRATST
>Zmhdz35
MAQEDVHLDDAGLALGLSLGSGSGGASGAARHGGISRRLSREVRLPSPHPLEPSLTLSLP
DEATATGSGGGGAAHSVSSLSVAGVKRERVDDAEGERASSTAALPRACAGAEDDDDDGST
RKKLRLTKEQSALLEDRFKEHSTLNPKQKVALAKQLKLRPRQVEVWFQNRRASRARRTKL
KQTEVDCELLKRCCESLTEENRRLQRELQELRALKFAPHPQAPPSSATQAGAAAGVVPAP
PPPLYMQMQMPAAATLSLCPSCDRLAGPGAAAKAEPRPKAAATHHFFNPFTHSAAC
>Zmhdz36
MVTAKEAAAAAAAMDASKYVRYTPEQVEALERLYYECPKPSSLRRQQLVRDCPVLASVDP
KQIKVWFQNRRCREKQRKESSRLQAVNRKLTAMNKLLMEENDRLQKQVSQLVYENGYYRQ
QTQSAGLATTDTSCESVVTSGPQNVAAVLPQAQPRDAGPAGLMSIAEETLTEFLSKATGT
AVEWVQMPGMKPGPDSIGIIAISHGCPGVAARACGLVGMEPAKVAEVLKDRPLWLRDCRS
MEVVNVLPAGTSGTVELLYMQLYAPTTLAPARDFWLLRYTSILDDGSLVVCERSLGANQG
GPSMPLVQPFVRGEMLPSGFLVRPSDGGGSVIHIVDHMDLEPWSVPEVVRPLYESSAMVA
QKMSMAALRYLRQVAHEDTAHSVVTGGWGRQPASLRALSQKLTRGFNEALNGLADDGWSV
VGSDGVDDVCVSVSSSPSRVVSCNATFSNGPVVGTGSSSVLCAKASMLLQDVSPPELLRF
MREQRSQWADSNLDAFFASAMKPDFCSLPIPPRLGGFGGQVILPLAHTFDPEEFLEVIKV
GNAGNYQDALLHRDLFLLQMYNGVDENMAGTCSELIFAPIDASFSDDSPLLPSGFRIIPI
DAPLDTSSPKCTLDLASTLEAGTPRSRTSGSGGPGTAAAACAGSKAVMTIVFQFAFESHL
QDSVAAMARQYVRSIVASVQRIALALSSARLVVPHGSGVSHGAPAAGPEAATLARWICQS
YRFHFGAELIKSADGSGCGEAVLKTLWHHAGAILCCSLKALPVFTFANQSGLDMLETTLV
ALQDIALERVFDDQGRKNLCAELPGVMEQGFACVPGGMCVSGLGRPVSYEKALAWKVLDD
GSGGVHCVCFMFVNWSFV
>Zmhdz37
MASSRGRLRLSPRAAAPQLDAGKYVRYTAEQVDALELAYGECPKPSSLRRQQLIRDCAVL
TNVEPRQIKVWFQNRRCREKQRRESSRLQTVNRKLGAMNKLLMEENDRLQKQVSRLVFDN
GYMKNRLHSPSVATTDTSCESVVTSGQHKQQQNPAVLHPPQRDANNPAGLLAIAEETLAE
FMSKATGTAVNWVQMVGMKPGPDSVGIIAVSHNCSGVAARACGLVSLEPTKVAEILKDRA
SWYRDCRRVDILHVIPTGNGGTIELIYMQTYALTTLAEPRDFWTLRYTSGLDDGSLVICE
RSLTHSTGGPSGPKTPDFIRAEVLPSGYLIRPCDGGGSMIYIVDHVDLNACSVPEVLRPL
YESPKILAQKMTAAALRHIRQIAHESSGETPYGAGRQPAVLRTFSQRLSRGFNDAVSGFP
DDGWSSLLSSDGAEDISITINSSPNKLIGSDVSPSPFFSAMGGGIMCAKASMLLQNVPPA
LLVRFLREHRSEWADPGVDAYSAASLRANPYNVPGLRAGGFMGNQVILPLARTVEHEECL
EVIRLQGHGFSHDEVLMSPDMFLLQLCSGIDEDAPGACAQLVFAPIDESFADDAPLLPSG
FRVIPLDAKTDVPSATRTLDLASALEVGSGGGLCALSDSGSGTRSTRSVLTIAFQFSFEN
HLRESVAAMARQYVRAVMAIVQRVAMAISPSRLGPHVELKHPPGSPEALALASWIGRSYR
AHTGTEIRWSDTEDAAGSPLTLFWKHSDAIICCSLKPAFTLKFANSAGFDILETTVANVQ
DLQLEAVLDDGGQKALVAQLPKIMLQGLAYLPGGVCRSSMGRQASYEQAVAWKVVGDDGA
PQCLALMFVNWTFI
>Zmhdz38
MGTMVAAVALRGGSSDSGGFDKVPGMDSGKYVRYTPEQVEVLERLYIDCPKPSSSRRQQL
LRECPILSNIEPKQIKVWFQNRRCRDKQRKESSRLQAVNRKLTAMNKLLMEENERLQKQV
SQLVHENAHMRQQLQNTSLANDTSCESNVTTPPNPIRDASNPSGLLAIAEETFTEFLSKA
TGTAIDWVQMPGMKPGPDSVGIVAISHGCRGVAARACGLVNLEPTKGIEILKDRPSWFRD
CRSLEVFTRFPAGNGGTIELIYMQMYAPTTLVPARDFWTLRYTTTMEDGSLVVCERSLSG
SGGGPNAASTQQFVRAEMLPSGYLVRPCEGGGSIVHIVDHLDLEAWSVPEVLRPLYESSR
VVAQKMTTVALRHLRQIAQETSGEVVYALGRQPAVLRTFSQRLSRGFNDAISGFNDDGWS
VMGGDGIEDVVIACNSTKKIRNTSNAGITFGAPGGIICAKASMLLQSVPPAVLVRFLREH
RSEWADYNIDAYLASSLKTSACSLPGLRPMRFSEGQMIMPLAHTVENEEILEVVRLEGQP
LTHDEALLSRDIHLLQLCTGIDEKSVGSSFQLVFAPIDEHFPDDAPLISSGFRVIPLDVK
TDGVSSGRTLDLASSLDVGSAAPQASGESPDDCSLRSVLTIAFQFPYEMHLQDSVAAMAR
QYVRSVISAVQRVSMAISPSQSGLNAGHRMLSGFPEAATLARWVCQSYHYHLGMELLNQS
DGAGEALLKMLWHHPDAVLCCSFKEKPMFTFANKAGLDMLETSLVALQDLTLDKIFDESG
RKALFSDISKLMEQGYAYLPSGVCMSGMGRHVSFDQAVAWKVLGEDSNIHCLAFCFVNWS
FV
>Zmhdz39
MKERERVTRKHLLLLQSSSTVLLLNKPRALLLLSSPPPHSTTAHSHPTRAQPPPTPYSLH
YSPRKHAQRHGHGGSAHGGLLLRLRFLSSPALLAGPLATMAAVASRERLSPGAAPQVDAG
KYVRYTPEQVEALERVYSECPKPSSLRRQHLIRDCPILRNIEPKQIKVWFQNRRCREKQR
KESSRLQTVNRKLSAMNKLLMEENDRLQKQVSRLVFDNGYMKNRLHSPSVATTDTSCESV
VTSGQHNQQQNPAVLHPPQRDANNPAGLLAIAEETLAEFMSKATGTAVNWVQMVGMKPGP
DSVGIIAVSHNCSGVAARACGLVSLEPTKVAEILKDRASWYRDCRHVDVLHVIPTGNGGT
IELIYMQTYALTTLAEPRDFWTLRYTSGLDDGSLVICERSLTQSTGGPSGPNTPNFIRAE
VLPSGYLIRPCDGGGSMIYIVDHVNLNACSVPEVLRPLYESPKILAQKMTAAALRHIRQI
AHESSGEMPYGAGRQPAVLRTFSQRLSRGFNDAVSGFPDDGWSCLLNTDGAEDITVTINS
SPNKLVGSHVSASPLFSAMGGGIMCAKASMLLQNVPPALLVRFLREHRSEWADPGIDAYS
VASLRANPYTVPGLRAGGFMGNQVILPLARTLEHEESLEVIRLEGHGFSHEEVLMSRDMF
LLQLCSGVDEDAPGACAQLVFAPIDESFADDAPLLPSGFRVIPLDAKTDVPTATTRTLDL
ASALEVGSGGSGMRASCDGSGTCATRSVLTIAFQFSFENHLRESVAAMAKQYVRGVMASV
QRVAMAIAPSRLGSRIELKHPPGSPEALALATWIGRSYRAHTGTEIRWSDTEGADSPLML
FWKHSDAILCCSLKPPAFTLKFANSAGFDILETTMVNIQDLPLEAVLDEEGQKALSAQLP
AIMQQGLAYLPGGVCRSSMGRQASYEQAVAWKVVGDDGAPQCLALMLANWTFI
>Zmhdz4
MDRPDHQQQQFFMPTTVQVPQPQQQQQQLCVPMLDEPPSSFLAGRGGGGASGRGERKRRF
TEEQIRSLESMFHAHHAKLEPREKAELARELGLQPRQVAIWFQNKRARWRSKQLEHDYAL
LRAKFDDLHAHVESLKQDKLALTTQLSELSERLRERDDRAAAAGGGGRETMASSSSCIGG
GGEEEAEDDKRNVLLFGCVDMEPPAESCVLVGSTCAALADVSVESECDDQHLHYDDEFPE
SYCAMPELWEPWPLVEWNAVA
>Zmhdz40
MRSGSSDGGGGYEKSGMDTGKYVRYTPEQVEALERVYAECPKPSSARRQQLLRECPILSN
IEAKQIKVWFQNRRCRDKQRNESSRLQSVNRKLTAMNKLLMEENERLQKQVSQLVHENAY
MKQQLQNPSLATDASCESNATTPANLRDASNPSGLLAIAEETLTEFLSKATGTAIDWVQM
PGMKPGPDSFGIVTISHGGRGVAARACGLVNLEPTKIVEILKDRPSWFRDCRSLEVYTML
PAGNGGTIELVYMQMYAPTTLVPARDFWTLRYTTTMEDGSLVVCERSLSGSGDGQSAATT
QQFVRAEMLPSGYLVRQCEGGGSIVRIVDHLDLDAWSVPEVLRPLYESSRVVAQKMTTTA
LRHLRQIAQETSGEVVYALGRQPAVLRTFSQRLSRGFNDAISGFNDDGWSVMCGDGMEDV
IIACNSKKIRSSSNPATGFGAPGPGGIICAKASMLLQSVPPAVLVRFLREHRSEWADYNF
DAYSASALKTSPCSLPGLRPMRFSGSQIIMPLAHTVENEEILEVVRLEGQTLTHDEGLLS
RDIHLLQLCTGMDEKSMGSCFQLVFAPIDELFPDDAPLVSSGFRVIPLDIKTDGPPSGRT
LDLASSLEVGATTQQVAGNGSQDVCNLRSVLTIAFQFPYETHLQDTVAAMARQYVRSIVS
AVQRVSMAISPSHSGLNTAGQKLISGSPEAATLVRWICQSYRYHLGVDLVSHSDQAGESL
LRMFWDHQDAVLCCSFKEKPVFTFGNQMGVDMLETTLVALQDLTLDKIFDEPGRKALHAE
VPKLMEQGYAYLPAGVCLSGMGRHVSYEQAVAWKVLGEDGNVHCLAFCFVNWSFI
>Zmhdz41
MANAACVGGSFLGVEKGKPATVSNLGAPAVLLLVLACLPLVLPSSDPKQGMSFGDLDGGG
SAAGLQYPYGAFASSPVLSLTVVDARRRRGGGGNAKDASEAENEGQSMMSGHLDVVLSGG
GDGEDGEAANQRKPKRKKPYNRHTPRQIEQLEAMFKEFHHPDEKQRAQLSRQLGLDPRQV
KFWFQNRRTHLKCLTWLSLLHGPELGKNQLERQENARLKHENDKLRVENLSIREAIRDLV
CSCCGGPAVLGELSPEEHQLRLENARLRDELARVCTVTSKFIGKPMSHMELLLAKEPHPM
TGSSLELAVAVGVGSSVPSSKMPVSTISELAGSTSSSTGTVTTPMVTASLPMVSIDKSKF
AQLAVSAMNELVKMARMNEPLWIPTIPSPGSPIMETLNFKEYLKAFSPCVGVKPTGFVSE
ASRESGIVTIDSSAALMEVFMDEVLLVPPCSLFLLLPRRWSDIFYCIVAKASIVEEILPG
VAGSRNGALLLMQAELQMLSPLVPIREVTFLRFCKQLAEGAWAVVDVSIDGLQTDQCLAT
NTKCRRLPSGCVLQDTPNGCKVTWVEHAEYPEASVHQLYQPLMRSGLALGAGRWLATLQR
QCECLAILMSSLAAPEHDSAAVSLEGKWSLLKLARRMMENFCAGMGASSSREWSMLDGFT
GSTGKDVRVMVQNSVDEPGVPPGVVLSVATAVWLPVTPERLFNFLRDEELRAEWDILSNG
GPMQQVLRISKGQLDGNSVALLRADHTDSHLNSILILQETCTDRSGAMVVYTPVDFPAMQ
LVLGGGDSKNVALLPSGFVILPAGSTASGLGHKARGSLLTVAFQILVNSQPTAKLTVESV
DTVYSLISCTIEKIKAALHCDVC
>Zmhdz42
MMIPARHMPPTMIVRNGGAAYGSSSALSLGQPNLMDNQQLQFQQALQQQHLLLDQIPATT
AESCDNTGRGGGGRGSDPLADEFESKSGSENVDGVSVDDQDDPNQRPSKKKRYHRHTLHQ
IQEMEAFFKECPHPDDKQRKELSRELGLVPLQVKFWFQNKRTQMKNQHERQENSQLRAEN
EKLRAENMRYKEALSSASCPNCGGPAALGEMSFDEHHLRVENARLREEIDRISAIAAKYV
GKPMVSFPVLSSPLAGARPSPLDIDSGGVLGGAATYGGAADIFGGGGGVAACGAARDCDK
PMIVELAVTAMEELVRMAQLDEPLWNAPAGGHDGSAETLNEEEYARMFVPAGGLGLKKQY
GFKSEASRDSSVVIMTHASLVEILMDVNQYATVFSSIVSRAATLEVLSTGVAGNYNGALQ
VMSVEFQVPSPLVPTRDSYFVRYCKQNADGTWAVVDVSLDTSSVLKCRRRPSGCLIQEMP
NGYSKVTWVEHVEVDDRSVNGIYKLLVDSGLAFGARRWVGTLDRQCERLASVMASNIPTS
DIGVITSTEGRKSMLKLAERMVTSFCGGVTASAAHQWTTLSGSGADDVRVMTRKSVDDPG
RPPGIVLNAATSFWLPITPKRVFDFLRDESSRSEARTRAPTHTQFFFNREHVLPSYEPPF
LFFFFLFLQWDILSNGGVVQEMAHIANGRDHGNCVSLLRVNQSTNSTQSNMLILQESCTD
ASGSYVIYAPVDVVAMNVVLNGGDPDYVALLPSGFAILPDGPSGSSNMQGGGGGGVGSGG
SLLTVAFQILVDSVPTAKLSLGSVATVNSLIARTVERIKAAVSGESVTQQ
>Zmhdz43
MDFGDEPEGSDSQRQRKRYHRHTPRQIQQLEAYDLASFPFLLLLLYSVRPPLWLFVVRRD
GLAERNVMACVLAHDCRMFKECPHPDENQRAALSRELGLEPRQIKFWFQNRRTQMKAQHE
RADNCFLRAENDKIRCENITMREALKNVICPSCGGPPVDEDFFDEQKLRMENARLKEELD
RVSSITSKYLGRPFTQMPPVPTMSVSSLDLSVGGMGSLGGPSLDLDLLSGCSSGLPYQVP
APVTEMERPMMVDMAARAMDELIRLAQAGEQIWVKGVPGDAREVLDVGTYDSLFAKPGAA
FRPPDINVEASRDSGLVFMSAVALVDVFMDTNKWMEFFPGIVSKAQTVDVLVNGLGGRSE
SLIMMYEELHIMTPVVPTRELSFLRYCKQIEQGLWAVADVSLEGQRDAHYGVPSRSRRMP
SGCLIADMSNGYSKVTWVEHMEIEQMLPINVLYRNLVLSGAAFGAHRWLAALQRACERFA
SVATLGVPHHDVAGVTPEGKRSMTKLSQRMVSSFCASLSSSPLQRWTLLSGTTDVSVRVS
THRSTDSGQPNGVVLSAATSIWLPVPGDHVFAFVRDENARSQWDVLSHGNQVQEVSRIPN
GSNPGNCISLLRGLNANQNSMLILQESCTDASGALVVYSPIDIPAANVVMSGEDPSGIPL
LPSGFAILPGSGAGASSSAVVPPPGCVVTVAFQILVSNLPSSRLNAESVATVNSLIGTTV
QQIKAALNCAGH
>Zmhdz44
MLQNMMDGHHQLAMMQQQHQNHGQQQAATSESDARGPRHDELLMESKSGSDNMEGGARSG
GSGGEELQEEDLGLRQPARKKRYHRHTQHQIQELEAFFKEYPHPDDKQRKELSRELGLEP
LQVKFWFQNKRTQMKTQQERHENMQLRAENEKLRAENARYKDALANASCPSCGGPAATAV
IGEMSFDEHHLRVENARLRDEVDRISTIAAKYVGKPAGSLLLLPPNNLSNNVSGPALSSH
HHLLPGGTDVFGGLHRHAGGGFDFDKGLVVELAVAAMEELVRMALLGEPLWIPALAVDGA
TTETLNEEEYARGFFPRGVGPKLPELRSEASREAVVVIMNHVSLIEMLMDVNQWSTLFSS
IVSRAATLEVLSTGVAGNYNGALQLMTAEFQMPSPLVPTRECQFLRYCKQHTDGSWAVVD
VSVEGQLLRTGSRQGRGRGRRRPSGCLIQEMPNGYSRVTWVEHAEADDMMVHDLYRPLVC
SGLAFGARRWASTLERQCERLASAMASGVVVPAAAAGPAAGVVTSPEGRRSMMRLAERMV
ASFCGGVTASTTHQWTTLSGSGAEDVRVMTRKSVDDPGRPPGIILNAATSFWLPVAPARV
FGFLRDDATRSEWDMLSNGGDVQEMAHIANGRDHGNAVSLLRVDNANSNQGNMLILQECC
TDATGSYVIYAPVDVVAMNVVLNGGDPDYVALLPSGFAILPDGGGGGGGGSLLTVAFQIL
VDSVPTAKLSLGSVATVNSLIACTVERIKAAVAADNAGVAAAAAATSHH
>Zmhdz45
MSFGSLFDGGSGGGGGGGGMQFPFSTGFSSSPALSLGLENPGGGMVGRMLPVGGAPAAGG
MARDAADAENDSRSGSDHLDAMSAGAGAEDEDDAEPGNPRKRKKRYHRHTPQQIQELEAL
FKECPHPDEKQRGELSKRLGLDPRQVKFWFQNRRTQMKTQLERHENALLKQENDKLRAEN
MAIREAMRSPMCGSCGSPAMLGEVSLEEQHLCIENARLKDELNRVYALATKFLGKPMPVL
SGPMLQPNLSLPMPSSSLELAVGGLRGLGSIPSLDEFAGGVSSPLGTVITPARATGSAPP
PMVGVDRSMLLELAISAMDELVKLAQVDEPLWLPSLSGSPDKKLLNFEEYAHSFSPSVGA
VKPVGYVSEASRESGLVIIDNSLALVETLMDVRRWSDMFSCMIAKATVLEEVTSGIAGSR
NGALLLMKAELQVLSPLVPIREVTFLRFCKQLAEGAWAVVDVSIDGLVRDHNSGTASNAG
NIRCRRLPSGCVMQDTPNGYCKVTWVEYTEYDEASVHQLYRPLIRSGLAFGARRWLAMLQ
RQCECLAILMSPDTVSANDSSVITQEGKRSMLKLARRMTENFCAGVSASSAREWSKLDGA
AGSIGEDVRVMARKSVDEPGEPPGVVLSAATSVWVPVAPEKLFNFLRDEQLRAEWDILSN
GGPMQEMANIAKGQEHGNSVSLLRASHECQPEQHADPPGDLH
>Zmhdz46
MEKEEQQANDYTDEDTDYTDDEEEDYNDDEDYTPEPETASKRQKRHTLEQIRELRAAYQR
CDHPDAPTRRALGAKIGLEGRQVQYWFQNQRSQTQAKALAQNNRVVQQENAALMAENASL
RHAILTGSCLACGGATTAAAPAELPPESRRLVAENARLRGEYARATALLNQILLSAPAPP
GPAAAAVVVSSSSVARPVADRAARLRGHAEAAMDQFLLLATKGEPLWLPTTPDGEALNYQ
LGYKHKKALPVHHGLCPDEFVMEASRATGVVRASATYLVATLTDARRWSEMFPSVVASVT
ARRDAAISGGVFGSHIQLMNAELQVHSPRLLNRSINFLRYTKRVAEGRWAVMDVSVDGIL
GPPGSRVADAAAAAAAANGVTLVPAWYTGCRLLPSGCLVEDMRNGYCKVTWVVHAEYDET
TVPTMFRPLFRSGKALGAHRWLASLQRQCEFLAVLHSSQVSRGGDNTAAAISSMGKRGVL
ELAQRMVADFYSAVSGPVTQPSSSIDEWYGSAGAGARRTDTAVRMVTSKKAGTVADLVLS
ASTTVWLPNTPPQLVFRYLRDDQRRGEWDAFFASSAAVTELCSVPTGHLNGNAVSVLYSN
VSLLFFFFFCS
>Zmhdz47
MSFGGMFDGAGSGVFSYDATGGGTGMHNPGRLVPAPPLPKPGGFGATGLSLGLQTNMEGA
QLGDLGRMGLIGGGGSGSGGDGDSLGRGREDEIDSRSGSDNVDGASGDEIDPDNSNPRRK
KKRYHRHTPQQIQELEAVFKECPHPDEKQRMELSKRLNLESRQVKFWFQNRRTQMKTQIE
RHENALLRQENDKLRAENMTIREAMRNPICANCGGAAVLGEVSLEEQHLRIENARLKDEL
DRVCALAGKFLGRPISSGSSMSSSLQGCSGLELAVGSNNGYGPGPLGASALQPLPDLLGA
GLPGPVGSAAMRLPMGIGALDVALHGAAADGIDRTVLLELALAAMEELMKVAQMDEPLWL
RSPDGSGLEALNLDEYHRAFARVFGPSPAGYVTEATREAGVAITSSVDLVDSLMDAARWS
EMFPCIVARASTTDIISSGMGGTRSGSIQLMHAELQVLSPLVPIREVVFLRFCKQHAEGL
WAVVDVSVDAILRPDGGHHHAQNGGGAGYMGCRLLPTGCIVQDMNNGYSKVTWVVHAEYD
EAVVHQLYRPLLQSGQALGARRWLASLQRQCQYLAILCSNSLPARDHAAITPVGRRSMLK
LAQRMTDNFCAGVCASAAQKWRRLDEWRSGEGGDAAGNGGSAAAGEGEEKVRMMARHSVG
APGDPPGVVLSATTSVRLPATSPQRVFDYLRDEQRRGEWDILANGEAMQEMDHIAKGQHH
GNAVSLLRPNATSGNQNNMLILQETCTDPSGSLVVYAPVDVQSMHVVMNGGDSAYVSLLP
SGFAILPDGHCQSPNTAHQGSPSCGGSSSSSSTGSLVTVAFQILVNNLPTAKLTVESVET
VSNLLSCTIQKIKSALQASIVTP
>Zmhdz48
MTPARRMPAMIGRNNGVAFGSSSALSLSQVIIPADFLDSHHLQQAFEQQLFEQIPAAAVD
SSDNIIHGRSDALVDEFESKSCSENPDGTASGDDGQGDEDPNQRPNKKKRYHRHTQHQIE
EMEAFFKECPHPDDKQRKELSRELGLEPLQVKFWFQNKRTQMKNQHERQENAQLRAENDK
LRAENMRYKDALGTASCPSCGGPAALGEMSFDEHHLRLENARLRDEIDRISGIAAKHVGK
PMVSFPVLSSPLAARSPFDLAGAYGVQPPGGGGGLGAADHLFGGAAGDLLRSVSAGQLSA
DKSMIVELAVAAMDELLRMARVDAPLWNGGVAGVPQQLDEEEYGRTFPGGLGPRQYGLRP
EASRDDAVVIMTRDSLVEILMDANRFAAVFSSIVSRASTHEVLSTGVAGSYNGALQVMSM
EFQVPSPLVPTRESYFARYCKNNPDGTWAVVDVSLDSLRPSPALKCRRRPSGCLVQEMPN
GYSKVTWVEHVEVDDRSVHNLYRPLVNSGLGFGATRWVGTLDRQCERLASAMASNIPNGD
LGVITSIEGRKSMLKLAERMVASFCGGVTASAAHQWTTLSGSGAEDVRVMTRKSVDDPGR
PPGIVLNAATSFWLPVPPKRVFDFLRDETSRSEWDILSNGGAVQEMAHIANGRDHGNCVS
LLRVNSANSNQSNMLILQESCTDASGSYVVYAPVDVVAMNVVLNGGDPDYVALLPSGFAI
LPDGPPAPGMAPHHGGEGAAGGGLEELEAAGGSLLTVAFQILVDSVPTAKLSLGSVATVN
SLIACTVERIKAAVCGAEGNPQ
>Zmhdz49
MGRGGGGVSDPLLGDEFESKSGSENVDGGVSVDELQDPNQRPSKKKRYHRHTQHQIQELE
AFFKECPHPDDKQRKELSRELGLEPLQVKFWFQNKRTQMKNHHERQENSQLRSENEKLRA
ENMRYKEALSSASCPSCGGPAALGEMSFDEHHLRVENARLREEVDRISSIAAKYVGRPMV
PFPVLSSPLAGAGARAPALPPLDMAPPYGAAADMFGGGGVVAAAGAAGAGDLLLRGAAVQ
SDADKPMIVELAVAAMEELVRMAQLDEPLWNAPAGLDGSAEEETLNEEEYARLFPGGLGP
KPYGLNSEASRDSAVVIMTHANLVEILMDVNQYAAVFSSIVSRAATLEVLSTGVAGNYNG
ALQVMSVEFQVPSPLVPTRESYFVRYCKQNADGTWAVVDVSLDGLRPGAVLKCRRRPSGC
LIQEMPNGYSKVTWVEHVEVDDRSVHSIYKLLVSSGLAFGARRWVGTLDRQCERLASVMA
SNIPTSDIGVITSAEGRKSMLKLAERMVMSFCGGVTASAAHQWTTLSGSGAEDVRVMTRK
SVDDPGRPPGIVLNAATSFWLPVPPKRVFDFLRDESSRSEWDILSNGGVVQEMAHIANGR
DHGNCVSLLRVNSTNSNQSSMLILQESCTDMSGSYVIYAPVDVVAMNVVLNGGDPDYVAL
LPSGFAILPDGPSSGSSSMLQGDGGVGSGGSLLTVAFQILVDSVPTAKISLGSVATVNSL
IACTVERIKAAVISGQSNPQQQ
>Zmhdz5
MRPMASNGMASSLSPFFPPNFLLQMQQTPSDHDPQEHHHLPAPPLHLHHNPFLPSSQCPS
LQDFRGMAPMLRKRPTMYCGADDVGVGGEEASCGATNEDEVSDDGSLQAVGPGEKKRRLN
VEQVRTLEKNFELGNKLEAERKLQLARALGLQPRQVAIWFQNRRARWKTKQLEKDYDALR
RQLDAVKADNDALLSHNKKLQAEILALKGREAAGGSSELINLNKETEASCSNRSEDSSEI
NLDISRTPPASEGPMDHPPPPPPHHAAGGGLIPFYPSVGGRHSIAAGVGMDQLLHASTPK
LEQHGDGCAVAVQAAETAGSFGNLLCGVDETPPFWPWADHHHFH
>Zmhdz50
MFGDCQVLSSMAAVAGASSSADTLFIPNPGALAGFMSSSSAAAAMPFHHFSTTAASLVPK
EEGGIMGALQVAKDEDMDQLEMEMELSGGSGSGHLDGLLSFADVDDDRPEQKPQHSGLEL
QTTADAAGQQQQLATANGKKKRYHRHTAHQIQQMEALFKECPHPDDKQRLKLSQELGLKP
RQVKFWFQNRRTQMKAQQDRADNVLLRAENESLKSDNYRLQAAIRNVVCPNCGHAAVLGE
MSYEEQQLRIENARLKDELDRLACIATRYGGGRQPSMSSSALVCLSAPPPVLMPPLDLDM
NVYSRHFTDQSPVMGCGDLIQSVLGPPSQQITGGAEHHASTPSFMGAMAPVQEQDRQLVL
DLAAAAADTLAKMCRAGESLWLRRRGASSEVMVADEHARMFSWPVNGGQQDSSASPGGAA
ARTEGSRDGTVVIMNSITLVDAFLDANKWMELFPSIVSKARTIQIINHGAASGHMGSGSL
LLMQAELQFPSPLVPAREVVFFRYCVHNGDEGTWSLVDFPAEGFQLEALQTPSVVRCCRR
PSGCIIQDMPNGYSSVVWVEHTEIVGEEKPLHQVFKDYVASGSAFGATRWVSLLQRQCER
LASELARNIADLGVIRTPEARTNMMKLSQRMITSFSANISASGSQSWTSLSETTEDTIRV
TTRKNTDPGQPSGVILTAVSTSWLPFNHQKVFELLADEQQRCQLEIMSSGGSLHEVAHIA
NGSHPKNCISLLRINAASNSSQNVELMLQESSTHPDGGSLVVFATVDVDAIQVTMSGEDP
SYIPLLPLGFAIFPAANPSAAATSAAGSGDGQSSPAGNADEPASGCLLTVGMQVLASAVP
SAKLNLSSVTAINSHVCNAVHQITAALKGAGASGAAEPAAAASE
>Zmhdz51
MDFGDDVMDGGSDAQRRKKRYHRHTPRQIQQLEAMFKECPHPDENQRMQLSRELGLEPRQ
IKFWFQNRRTQMKAQHERQDNCFLRAENDKIRCENIAMREALRSVICPTCGGPPVADDYF
DEQKLRMENARLKEELDRVSSLTSKYLGRPITQLPPAQAALSMSSLDLSVGGLGSPSLDL
DLLSGGSSGYPPFHLPMPVSEMERPMMAEMATRAMDELIRMAQAGEHLWVKAGGREVLNV
DTYDSVFAKPGAASFRGPDVHVEGSRDSGLVFMSAVGLVDMFMDSSKWTEFFPAIVSKAR
TVDVLVNGMAGRSESLVLMYEELHVMSPVVPTREFCFLRYCRQIERGLWAIADISVDLQQ
HDARFGAPPSRSCRLPSGCLIADMADGSSKVTWVEHMEIEDRVPIHLLYRDLILSGAAFG
AHRWLAALQRACERCACLVPAGMPHRDIAVAGVTPEGKRSMMKLSQRMVSSFCASLSASQ
LHRWTTLSGPSDVGVRVTVHRSTDPGQPSGVVLSAATSIWLPVPCDRVFAFVRDEHTRSQ
WDVLSHGNPVQEVSRIPNGSHPGNCISLLRGLNASQNSMLILQESCTDGTGSLVVYAPID
IPAANVVMSGEDPSAIPLLPSGFTILPDGRPGAPSSSSAGGPLVGSPAAAGSLVTVAFQI
LVSSLPSSRLNAESVATVNSLISTTVEQIKAALNCASH
>Zmhdz52
MTPARRVPPAAMIGRNGFAFGSSSALSLSQADLLDSHQLQQAFQQQLFDQIPTTTTVDDS
SDNLIHGRSDTLVDEFESKSCSENPDGTSGDDGLEEDPNQRPNKKKRYHRHTQHQIQEME
AFFKECPHPDDKQRKELSRELGLEPLQVKFWFQNKRTQMKNQHERHENAQLRAENDKLRA
ENMRYKEALGTASCPSCGGPAALGEMSFDEHHLRLENARLRDEIDRISGIAAKHVGKPMV
SFPVLSSPLAAAAAAARSPLDLAGAYGVQSAAAGLGADHVLFGAGAGDLLRSVSAGQLDA
DKPMIVELAVAAMDELLRMARPDALLWGGGASAGAQQQQLDEEEYVRTFPAGLGPRQYGL
RPEASRDSAVVIMTCDSLIEILMDANRFAAVFSSIVSRASTHEVLSTGVAGSYNGALQVM
SMEFQVPSPLVPTRESYFVRYCKNNPDGTWAVVDVSLDSLRPSPVIKCRRRPSGCLIQEM
PNGYSKVTWVEHVEVDDRSVHNLYRPLVNSGLAFGAKRWVGTLDRQCERLASAMASNIPN
GDLGVITSIEGRKSMLKLAERMVASFCGGVTASAAHQWTTLSGSGAEDVRVMTRKSVDDP
GRPPGIVLNAATSFWLPVPPKRVFDFLRDETSRSEWDILSNGGAVQEMAHIANGRDHGNC
VSLLRVNSANSNQSNMLILQESCTDASGSYVVYAPVDVVAMNVVLNGGDPDYVALLPSGF
AILPDGPPPAGAAPSHGEGLDTGGGGSLLTVAFQILVDSVPTAKLSLGSVATVNSLIACT
VERIKAAVCAEAGNPQ
>Zmhdz53
MDFGDDVMDGGSDAQRRKKRYHRHTPRQIQQLEAMFKECPHPDENQRMQLSRELGLEPRQ
IKFWFQNRRTQMKAQHERQDNCFLRAENDKIRCENIAMQEALRNVICPTCGGPPVADDHF
DEQKLRMENARLKEELDRVSSLTSKYLGRPITQLPSAQALSMSSLDLSVGGLGGPSLDLD
LLSGGSSGYPPFHLLPMAVSEMERPMMAEMATRAMDELIRMAQAGEHLWVKTGGREVLNV
DTYDSIFAKPDGSFRGPDVHVEGSRETGLVFMSAIGLVDMFMDSSKWTELFPAIVSKART
VDVLVNGMGGRSESLLLMYEELHVMSPVVPTREFCFLRYCRQIEHGLWAIADISVDQQQR
DARFGAPPSRSCRLPSGCLIADMADGSSKVTWVEHMEIEDRVPIHLLYRDLVLSGAAFGA
HRWLAALQRACERCACLATAGIMPHRDIAAAGVTPEGKRSMMKLSQRMVNSFCASLSASQ
LHRWTTLSGPNDVGVRVMVHRSTDPGQPSGVVLSAATSIWLPVPCDRAFAFVRDEHTRSQ
WDVLSHGNPVQEVSRIPNGSHPGNCISLLRGLNASQNSMLILQESCTDASGSLVVYAPID
IPAANVVMSGEDPSAIPLLPSGFSILPDGRPGASSSRAGQAPSAGSLVTVAFQILVSSLP
SAKLNAESVATVNSLISTTVEQIKAALNCASH
>Zmhdz54
MKRDESSGGEPSFIEPTSGMDDPTLMGSLGGIDGPSLMEPFGRVGGGTSSQTSDIPENGS
SNQSVEAHANNGKRESPGDGAARINEVNSSTAVKKKKKRSDRQQQDGPQPKKLLHRVTSQ
QLEILEGFFSICAHPDDSQRKQLSESTGLSVHQVKFWFQNKRTHVKHLSGREENYRLKVE
NEMLKEENNRLIRQAQSNAPAPAPAPCPRCINDAGHLLLEKEVERLKALNQMLQQELQLQ
GTEGETPVAVDPASGAFHPDPEPSLENVFAAQHDGQMLAKLAENAAQELLVLADPESPLW
LPVPGGSFETLNMIAYAQTFPGQMSVDAIALKTEATRASGVVMLDPKSLVEFLMDAESYG
TMFPGLVSGAATDKVYNWPTSREESYDGAVQMMTVELAFPSPLVAARKCTFVRCCKKLEQ
GAFAVVDVSLDDGARCRKMPSGMLIQPIRYNSCKVSAIDHVRVDDTSIHDIFHPCLSGVL
FGARRWVTSMARQCARIRDVFHVTNCTLNVTSRGRKTIMKLADNLLADYTSSVAAFPDDA
WTVQCGVGTEQDIKIMYKRQSEGSSSSSNTAVVCACASFLLPLRMRKAFDLLKNNLLRAK
VLVSLRPQGHMAWQQHDPLPIVMGGVAVGRTGERRLREGGGSCRQWCRKRRRCLHPACQA
WPRGKQGHHDDPAEQQLRRVRVVHGLLLSRQAAGGDNYEPG
>Zmhdz55
MVHEGQLKNTEPDIGVNMGDDELIYLPDIEEYDMDALMGDEDQLNTDQAIFCEEHNLDKV
SSSKRPKRFTVQQLQQLESSFQKCSHPDDEMRQELAAKVGISARQVKFWFQNRRSQIKVR
SCGTENNKYRRQNAELLATNMELKEQLKGMTCSRCDAPTIMQKWQLMDENAKLREMYSLA
SAELTKLMQEANLPPSVILEDMALVTSMNPLSSNASSSRSTINQDELLSYVECAIKEFEM
LVRDGTPLWLPTIGGDVLNSKEYACQRFPRLHGTIRPEGFVVEATRDTAIVKGSAPDIVD
ILTDVPRWYKAFPCIVAALRAYHVIFSGPFASGNVLIQELLQINVDLSVESPRPPLRNMK
FLRITKQNANGDFVVVDVSINDVQGIHEQQGSQHKHTMLPSGCLIKDKGDGYCQVTWIVH
AEYEEASVPPLFRQFYQSGLAFGASRWLASLQRHCEYMVVKHSIQVPTGCVSGSGVLTLS
ALGRWNLLELAQRMMAIFYKTTSGLPTVEPGNIVTRWGRGCMGTTGEMLEPAVRMVLGNY
FGAMDGQPSPLQVLSATTTVWLPGTPPESVFNYLCNGQRRGEWDAFVCAGAVQELSSVAT
CPHLHGNAVSVLCPNVTNAANNAMLFLQQTSIDVSRALVVYSVVEETMLRSVLDVSDDTS
NLVLLPSGFAILPDGHGRAHHAAASNSSSALAGLNGTAGCLLTAAYQVPVPFNNLRHPDV
QETYENAGKRICHAIKKIMDAVGAPIVVPI
>Zmhdz6
MERGDCQFTVVPPRQYDEAQFMHQLMVAGDQQDPAGAGRGAAAAGGERKRRFTEEQVRSL
ETTFHARRAKLEPREKAELARELGLQPRQVAIWFQNKRARWRSKQLEHDYAALRAQFDAM
HARVESLRQEKIALAAQVDELRGRLNERQDQSGSCEVNDAEAAADDKRNNSTSSLVQDDG
ATPPPAAVDASEDSAATGEYYDHVAYEYDGLHDPFVCATPDLWDTWPLLEWNAVA
>Zmhdz7
MDPASSLISSSAVPFPAAGDGGGQRQVFLFGGGFVGGAPPLVGGAADGRRKRPFQLTAHD
ELQLQLQLQLDDELCGLDYELHGPQQERTTKRRLTAEQVRELELSFEEEKRKLEPKRKLE
PERKSELARRLGIAPRQVAVWFQNRRARWRSKQLEQDFDRLRAAHDDLIAGRDALLADND
RLRSQVITLTEKLQTKESAAAAAEPGEQTVAAQATAYAVLEGDKLCSGSAAAPAAAGTND
SPESYFAGARSPPSSPEDDDRAFFFPPDALLNNWAWVWNDRQY
>Zmhdz8
MKRPRGASPPLAAMTNPNDDGYGVVGMEADADADADEEMMACGGGGEKKRRLSSEQVRAL
ERSFEVENKLEPERKARLARDLGLQPRQVAVWFQNRRARWKTKQLERDYSALRQSYDALR
HDHDALRRDKDALLAEIKELKAKLGDEEAAASFTSVKAEPAASDGPPPVGVGSSESDSSA
VLNDADPPVAEAPVPEVRGTLLDAPGAVAANHGGVFFHGSFLKVEEDETGLLDDDEPCGG
FFSVEQPPPMAWWTEPTEHWN
>Zmhdz9
MEGDDDGPEWMMEVGGAGATGKGKGGALDKNKKRFSEEQIKSLESMFATQTKLEPRQKLQ
LARELGLQPRQVAIWFQNKRARWKSKQLERDYSALRDDYDALLCSYESLKKEKHTLLKQL
EKLAEMLHEPRGKYSGNADAAGAGDDVRSGVGGMKDEFADAGAAPYSSEGGGGGKFAHFT
DDDVGALFRPSSPQPSAAGFTSSGPPEHQPFQFHSGCWPSSTEQTCSSSQWWEFESLSE
